# Supplementary material for: Circulating Serum Trefoil Factor 3 (TFF3) Is Dramatically Increased in Chronic Kidney Disease
Source: PLoS One. 2013 Nov 25;8(11):e80271. doi: 10.1371/journal.pone.0080271 (PMC3840008; doi:10.1371/journal.pone.0080271)
Supplement: Dataset S1 — The original data of 1072 patients analysed in the study. (XLS) [file pone.0080271.s001.xls]

## Sheet: Sheet1
Supporting information: Table1. The original data of 1072 patients analysed in the study
Case number	Ethnic group	Gender	Age(years)	Primary diagnosis	Diagnosis group	Group label	Serum TFF3(ng/ml)
NC45	Han	male	20	No abnormality seen in routine health examinations	Normal control	100	17.02
NC13	Han	female	22	No abnormality seen in routine health examinations	Normal control	100	13.25
NC50	Han	female	23	No abnormality seen in routine health examinations	Normal control	100	13.46
NC16	Han	male	24	No abnormality seen in routine health examinations	Normal control	100	12.89
NC32	Han	male	28	No abnormality seen in routine health examinations	Normal control	100	11.53
NC47	Han	male	30	No abnormality seen in routine health examinations	Normal control	100	17.33
NC42	Han	male	33	No abnormality seen in routine health examinations	Normal control	100	15.6
NC23	Han	female	34	No abnormality seen in routine health examinations	Normal control	100	14.47
NC25	Han	female	35	No abnormality seen in routine health examinations	Normal control	100	17.9
NC37	Han	female	37	No abnormality seen in routine health examinations	Normal control	100	20.22
NC49	Han	male	37	No abnormality seen in routine health examinations	Normal control	100	17.59
NC11	Han	male	42	No abnormality seen in routine health examinations	Normal control	100	16.91
NC7	Han	female	42	No abnormality seen in routine health examinations	Normal control	100	23.35
NC20	Han	male	46	No abnormality seen in routine health examinations	Normal control	100	18.98
NC19	Han	female	46	No abnormality seen in routine health examinations	Normal control	100	18.71
NC21	Han	male	46	No abnormality seen in routine health examinations	Normal control	100	11.98
NC34	Han	male	46	No abnormality seen in routine health examinations	Normal control	100	18.62
NC48	Han	female	47	No abnormality seen in routine health examinations	Normal control	100	15.75
NC36	Han	male	47	No abnormality seen in routine health examinations	Normal control	100	14.23
NC8	Han	male	48	No abnormality seen in routine health examinations	Normal control	100	14.66
NC22	Han	female	49	No abnormality seen in routine health examinations	Normal control	100	21.49
NC26	Han	male	52	No abnormality seen in routine health examinations	Normal control	100	21.73
NC1	Han	female	53	No abnormality seen in routine health examinations	Normal control	100	14.98
NC27	Han	male	53	No abnormality seen in routine health examinations	Normal control	100	19.71
NC10	Han	female	54	No abnormality seen in routine health examinations	Normal control	100	24.26
NC31	Han	female	55	No abnormality seen in routine health examinations	Normal control	100	24.51
NC12	Han	male	55	No abnormality seen in routine health examinations	Normal control	100	20.07
NC2	Han	female	55	No abnormality seen in routine health examinations	Normal control	100	18.33
NC24	Han	female	56	No abnormality seen in routine health examinations	Normal control	100	16.52
NC33	Han	male	57	No abnormality seen in routine health examinations	Normal control	100	18.58
NC14	Han	female	58	No abnormality seen in routine health examinations	Normal control	100	16.52
NC3	Han	female	59	No abnormality seen in routine health examinations	Normal control	100	18.09
NC9	Han	female	59	No abnormality seen in routine health examinations	Normal control	100	25.03
NC28	Han	female	59	No abnormality seen in routine health examinations	Normal control	100	16.05
NC46	Han	female	61	No abnormality seen in routine health examinations	Normal control	100	16.14
NC44	Han	male	61	No abnormality seen in routine health examinations	Normal control	100	18.96
NC40	Han	female	62	No abnormality seen in routine health examinations	Normal control	100	16.87
NC30	Han	female	63	No abnormality seen in routine health examinations	Normal control	100	15.95
NC15	Han	male	64	No abnormality seen in routine health examinations	Normal control	100	24.76
NC39	Han	female	64	No abnormality seen in routine health examinations	Normal control	100	15.47
NC38	Han	male	64	No abnormality seen in routine health examinations	Normal control	100	16.14
NC29	Han	female	65	No abnormality seen in routine health examinations	Normal control	100	20.44
NC43	Han	female	65	No abnormality seen in routine health examinations	Normal control	100	22.27
NC18	Han	female	66	No abnormality seen in routine health examinations	Normal control	100	18.13
NC35	Han	male	70	No abnormality seen in routine health examinations	Normal control	100	18.03
NC4	Han	female	70	No abnormality seen in routine health examinations	Normal control	100	21.92
NC17	Han	female	71	No abnormality seen in routine health examinations	Normal control	100	20.94
NC6	Han	female	72	No abnormality seen in routine health examinations	Normal control	100	11.66
NC41	Han	female	77	No abnormality seen in routine health examinations	Normal control	100	23.06
NC5	Han	male	77	No abnormality seen in routine health examinations	Normal control	100	17.7
585	Han	male	16	severe viral hepatitis B	Viral hepatitis	110	19.71
762	Han	male	23	viral hepatitis E	Viral hepatitis	110	12.57
851	Han	female	35	chronic and severe viral hepatitis B	Viral hepatitis	110	46.53
764	Hui	male	38	viral hepatitis C	Viral hepatitis	110	18.7
480	Han	male	41	chronic viral hepatitis	Viral hepatitis	110	21.35
817	Han	male	41	viral hepatitis C	Viral hepatitis	110	13.09
769	Han	male	43	viral hepatitis C	Viral hepatitis	110	28.69
662	Han	male	50	chronic viral hepatitis	Viral hepatitis	110	44.46
688	Han	male	55	chronic viral hepatitis	Viral hepatitis	110	21.58
362	Han	female	57	chronic viral hepatitis B	Viral hepatitis	110	20.19
482	Han	male	62	severe viral hepatitis B	Viral hepatitis	110	34.31
481	Han	female	63	chronic viral hepatitis	Viral hepatitis	110	25.69
483	Han	female	74	severe viral hepatitis B	Viral hepatitis	110	31.65
459	Han	male	75	chronic viral hepatitis B	Viral hepatitis	110	27.28
236	Han	male	15	Pulmonary bacterial infection	Bacterial infections of respiratory system	121	13.92
245	Han	male	32	Bacterial pneumonia	Bacterial infections of respiratory system	121	18.91
41	Han	female	37	Pulmonary bacterial infection	Bacterial infections of respiratory system	121	22.11
56	Han	female	42	acute bacterial bronchitis	Bacterial infections of respiratory system	121	12.54
381	Han	male	43	acute bacterial bronchitis	Bacterial infections of respiratory system	121	40.21
389	Han	female	44	Bacterial pneumonia	Bacterial infections of respiratory system	121	46.65
904	Han	male	46	Pulmonary bacterial infection	Bacterial infections of respiratory system	121	24.35
242	Han	male	51	acute bacterial bronchitis	Bacterial infections of respiratory system	121	16.32
235	Han	male	55	Pulmonary bacterial infection	Bacterial infections of respiratory system	121	20.87
246	Han	male	55	Bacterial pneumonia	Bacterial infections of respiratory system	121	48.09
243	Han	female	58	Bacterial pneumonia	Bacterial infections of respiratory system	121	34.55
857	Han	female	61	Acute upper respiratory tract infection	Bacterial infections of respiratory system	121	12.45
816	Han	female	62	Pulmonary bacterial infection	Bacterial infections of respiratory system	121	30.78
57	Han	female	62	Bacterial pneumonia	Bacterial infections of respiratory system	121	15.71
33	Han	male	63	Pulmonary bacterial infection	Bacterial infections of respiratory system	121	26.77
247	Han	female	64	Pulmonary bacterial infection	Bacterial infections of respiratory system	121	57.49
239	Han	male	64	Acute bacterial exacerbations of chronic bronchitis	Bacterial infections of respiratory system	121	46.05
240	Han	female	66	Acute bacterial exacerbations of chronic bronchitis	Bacterial infections of respiratory system	121	71.34
244	Han	male	69	Bacterial pneumonia	Bacterial infections of respiratory system	121	33.37
218	Han	male	71	Pulmonary bacterial infection	Bacterial infections of respiratory system	121	12.51
905	Han	male	72	Bacterial pneumonia	Bacterial infections of respiratory system	121	22.05
237	Han	male	77	Pulmonary bacterial infection	Bacterial infections of respiratory system	121	63.17
863	Han	male	78	Pulmonary bacterial infection	Bacterial infections of respiratory system	121	31.79
391	Han	female	78	Acute upper respiratory tract infection	Bacterial infections of respiratory system	121	52.81
378	Han	male	79	Acute bacterial exacerbations of chronic bronchitis	Bacterial infections of respiratory system	121	84.62
383	Han	male	79	Bacterial pneumonia	Bacterial infections of respiratory system	121	50.51
384	Han	male	79	Bacterial pneumonia	Bacterial infections of respiratory system	121	46.22
385	Han	male	79	Bacterial pneumonia	Bacterial infections of respiratory system	121	52.92
388	Han	female	79	Bacterial pneumonia	Bacterial infections of respiratory system	121	35.14
248	Han	male	80	Severe bacterial pneumonia	Bacterial infections of respiratory system	121	51.78
379	Han	male	81	Acute bacterial exacerbations of chronic bronchitis	Bacterial infections of respiratory system	121	55.62
390	Han	female	81	Acute upper respiratory tract infection	Bacterial infections of respiratory system	121	30.35
440	Han	female	81	Bacterial pneumonia	Bacterial infections of respiratory system	121	23.26
380	Han	male	82	acute bacterial bronchitis	Bacterial infections of respiratory system	121	26.71
351	Han	male	82	Acute bacterial exacerbations of chronic bronchitis	Bacterial infections of respiratory system	121	68.22
375	Han	male	82	Acute bacterial exacerbations of chronic bronchitis	Bacterial infections of respiratory system	121	24.4
387	Han	female	82	Bacterial pneumonia	Bacterial infections of respiratory system	121	28.12
377	Han	female	83	Acute bacterial exacerbations of chronic bronchitis	Bacterial infections of respiratory system	121	42.8
392	Han	male	84	Acute upper respiratory tract infection	Bacterial infections of respiratory system	121	42.65
386	Han	female	84	Bacterial pneumonia	Bacterial infections of respiratory system	121	23.06
382	Han	male	84	Bacterial pneumonia	Bacterial infections of respiratory system	121	39.55
376	Han	male	85	Acute bacterial exacerbations of chronic bronchitis	Bacterial infections of respiratory system	121	45.75
720	Han	female	23	Pelvic inflammatory disease	Bacterial infections of urinary tract and pelvic cavity	122	25.94
695	Han	female	25	Pelvic inflammatory disease	Bacterial infections of urinary tract and pelvic cavity	122	25.69
721	Han	female	26	Pelvic inflammatory disease	Bacterial infections of urinary tract and pelvic cavity	122	22.02
699	Han	female	27	Pelvic inflammatory disease	Bacterial infections of urinary tract and pelvic cavity	122	17.86
718	Han	female	27	Pelvic inflammatory disease	Bacterial infections of urinary tract and pelvic cavity	122	18.59
719	Han	female	27	Pelvic inflammatory disease	Bacterial infections of urinary tract and pelvic cavity	122	21.67
82	Han	female	28	Pelvic inflammatory disease	Bacterial infections of urinary tract and pelvic cavity	122	20.69
713	Han	female	28	Pelvic inflammatory disease	Bacterial infections of urinary tract and pelvic cavity	122	23.65
714	Han	female	28	Pelvic inflammatory disease	Bacterial infections of urinary tract and pelvic cavity	122	20.67
722	Han	female	28	Pelvic inflammatory disease	Bacterial infections of urinary tract and pelvic cavity	122	25.19
690	Han	female	29	Pelvic inflammatory disease	Bacterial infections of urinary tract and pelvic cavity	122	23.9
604	Han	female	30	Bacterial urinary-tract infections	Bacterial infections of urinary tract and pelvic cavity	122	20.41
693	Han	female	30	Pelvic inflammatory disease	Bacterial infections of urinary tract and pelvic cavity	122	24.75
700	Han	female	31	Pelvic inflammatory disease	Bacterial infections of urinary tract and pelvic cavity	122	19.34
723	Han	female	31	Pelvic inflammatory disease	Bacterial infections of urinary tract and pelvic cavity	122	21.64
724	Han	female	31	Pelvic inflammatory disease	Bacterial infections of urinary tract and pelvic cavity	122	21.46
712	Han	female	32	Pelvic inflammatory disease	Bacterial infections of urinary tract and pelvic cavity	122	24.47
717	Han	female	32	Pelvic inflammatory disease	Bacterial infections of urinary tract and pelvic cavity	122	16.86
83	Han	female	33	Pelvic inflammatory disease	Bacterial infections of urinary tract and pelvic cavity	122	29.72
711	Han	female	33	Pelvic inflammatory disease	Bacterial infections of urinary tract and pelvic cavity	122	35.57
715	Han	female	35	Pelvic inflammatory disease	Bacterial infections of urinary tract and pelvic cavity	122	17.09
691	Han	female	37	Pelvic inflammatory disease	Bacterial infections of urinary tract and pelvic cavity	122	24.15
692	Han	female	39	Pelvic inflammatory disease	Bacterial infections of urinary tract and pelvic cavity	122	17.76
716	Han	female	39	Pelvic inflammatory disease	Bacterial infections of urinary tract and pelvic cavity	122	16.77
605	Han	female	42	Bacterial urinary-tract infections	Bacterial infections of urinary tract and pelvic cavity	122	35.37
606	Han	female	44	Bacterial urinary-tract infections	Bacterial infections of urinary tract and pelvic cavity	122	31.33
607	Han	male	51	Bacterial urinary-tract infections	Bacterial infections of urinary tract and pelvic cavity	122	31.38
491	Han	male	52	Acute bacterial peritonitis	Bacterial infections of urinary tract and pelvic cavity	122	25.09
599	Han	female	61	Bacterial urinary-tract infections	Bacterial infections of urinary tract and pelvic cavity	122	23.88
601	Han	female	62	Bacterial urinary-tract infections	Bacterial infections of urinary tract and pelvic cavity	122	27.75
775	Han	male	62	Male pelvic abscess	Bacterial infections of urinary tract and pelvic cavity	122	21.17
600	Han	female	65	Bacterial urinary-tract infections	Bacterial infections of urinary tract and pelvic cavity	122	26.7
608	Han	female	71	Bacterial urinary-tract infections	Bacterial infections of urinary tract and pelvic cavity	122	35.14
350	Han	female	81	Acute cystitis	Bacterial infections of urinary tract and pelvic cavity	122	30.41
586	Han	male	18	Acute hemo-disseminated tuberculosis	Tuberculosis infection	130	28.68
854	Han	male	22	Tuberculous peritonitis	Tuberculosis infection	130	22.04
853	Han	male	23	Tuberculous enteritis	Tuberculosis infection	130	21.72
735	Han	female	24	Tuberculosis of bladder	Tuberculosis infection	130	26.2
734	Han	female	27	Tuberculosis of bladder	Tuberculosis infection	130	18.77
225	Han	male	30	Thoracic spinal tuberculosis	Tuberculosis infection	130	10.24
689	Han	male	31	Tuberculosis	Tuberculosis infection	130	37.37
701	Han	female	32	Tuberculosis of bladder	Tuberculosis infection	130	21.96
277	Han	male	33	Acute miliary tuberculosis	Tuberculosis infection	130	27.25
284	Han	male	33	Tuberculosis	Tuberculosis infection	130	18.82
698	Han	female	34	Tuberculosis of bladder	Tuberculosis infection	130	22.55
917	Han	male	35	Tuberculosis	Tuberculosis infection	130	41.53
224	Han	female	36	Lumbar spinal tuberculosis	Tuberculosis infection	130	12.88
280	Han	male	38	Tuberculous exudative pleurisy	Tuberculosis infection	130	40.77
285	Han	female	43	Tuberculosis	Tuberculosis infection	130	20.64
858	Han	male	46	Tuberculosis	Tuberculosis infection	130	11.76
286	Han	female	49	Tuberculosis	Tuberculosis infection	130	20.42
584	Han	male	49	Tuberculous meningitis	Tuberculosis infection	130	37.62
1022	Han	female	50	Cervical lymph node tuberculosis	Tuberculosis infection	130	19.5
916	Han	male	51	Tuberculosis	Tuberculosis infection	130	35.43
60	Han	female	51	Tuberculous meningoencephalitis	Tuberculosis infection	130	22.27
287	Han	female	54	Tuberculosis	Tuberculosis infection	130	23.94
281	Han	female	55	Tuberculosis	Tuberculosis infection	130	22.41
19	Han	male	59	Laryngophthisis	Tuberculosis infection	130	25.45
230	Han	female	59	Tuberculosis	Tuberculosis infection	130	22.9
283	Han	male	60	Tuberculosis	Tuberculosis infection	130	25.38
278	Han	male	62	Tuberculous pleurisy	Tuberculosis infection	130	25.91
234	Han	female	67	Tuberculosis	Tuberculosis infection	130	10.84
279	Han	male	70	Tuberculous exudative pleurisy	Tuberculosis infection	130	23.1
282	Han	male	71	Tuberculosis	Tuberculosis infection	130	38.38
238	Han	male	74	Obsolete pulmonary tuberculosis	Tuberculosis infection	130	27.48
260	Han	male	75	Pituitary gland tuberculosis	Tuberculosis infection	130	28.13
288	Han	female	79	Tuberculosis	Tuberculosis infection	130	24.77
500	Han	female	34	Acute gastritis	Acute gastroenteritis	211	18.9
788	Han	male	48	Acute enteritis	Acute gastroenteritis	211	31.85
354	Han	male	49	Acute enteritis	Acute gastroenteritis	211	15.48
368	Han	male	60	Acute gastroenteritis	Acute gastroenteritis	211	63.51
789	Han	female	68	Acute enteritis	Acute gastroenteritis	211	54.33
786	Miao	female	70	Acute gastroenteritis	Acute gastroenteritis	211	64.51
787	Han	female	77	Acute gastroenteritis	Acute gastroenteritis	211	155.35
476	Han	male	80	Acute gastroenteritis	Acute gastroenteritis	211	138.19
374	Han	male	81	Acute gastritis	Acute gastroenteritis	211	38.5
367	Han	female	81	Acute gastroenteritis	Acute gastroenteritis	211	86.47
856	Han	male	81	Acute gastroenteritis	Acute gastroenteritis	211	121.87
781	Han	male	29	Rectitis	Gastrointestinal ulcer/chronic inflamation	212	19.57
812	Han	female	33	Chronic gastritis	Gastrointestinal ulcer/chronic inflamation	212	30.95
55	Han	female	34	Ulcerative colitis	Gastrointestinal ulcer/chronic inflamation	212	7.79
811	Han	male	37	Chronic gastritis	Gastrointestinal ulcer/chronic inflamation	212	24.93
855	Han	female	37	Chronic gastritis	Gastrointestinal ulcer/chronic inflamation	212	15.32
785	Miao	male	37	Colitis	Gastrointestinal ulcer/chronic inflamation	212	24.84
832	Han	male	38	Reflux esophagitis	Gastrointestinal ulcer/chronic inflamation	212	27.28
804	Han	female	45	Chronic gastritis	Gastrointestinal ulcer/chronic inflamation	212	20.83
494	Han	male	45	Rectitis	Gastrointestinal ulcer/chronic inflamation	212	49.09
903	Dai	male	45	Reflux esophagitis	Gastrointestinal ulcer/chronic inflamation	212	48.85
808	Bai	female	46	Chronic gastritis	Gastrointestinal ulcer/chronic inflamation	212	29.44
373	Han	male	46	Duodenal bulbar ulcer	Gastrointestinal ulcer/chronic inflamation	212	43.91
802	Han	female	47	Chronic gastritis	Gastrointestinal ulcer/chronic inflamation	212	20.25
831	Han	male	47	Reflux esophagitis	Gastrointestinal ulcer/chronic inflamation	212	26.25
797	Han	female	49	Chronic gastritis	Gastrointestinal ulcer/chronic inflamation	212	22.98
803	Han	female	49	Chronic gastritis	Gastrointestinal ulcer/chronic inflamation	212	34.88
837	Han	female	49	Chronic gastritis	Gastrointestinal ulcer/chronic inflamation	212	40.53
371	Han	male	49	Reflux esophagitis	Gastrointestinal ulcer/chronic inflamation	212	39.94
818	Han	female	50	Complex ulcer	Gastrointestinal ulcer/chronic inflamation	212	25.19
751	Han	female	53	Chronic gastritis	Gastrointestinal ulcer/chronic inflamation	212	24.56
810	Han	male	53	Chronic gastritis	Gastrointestinal ulcer/chronic inflamation	212	17.57
777	Han	female	53	Duodenal bulbar ulcer	Gastrointestinal ulcer/chronic inflamation	212	16.98
757	Han	male	54	Chronic gastritis	Gastrointestinal ulcer/chronic inflamation	212	31.56
801	Han	female	54	Chronic gastritis	Gastrointestinal ulcer/chronic inflamation	212	28.33
860	Han	male	54	Duodenal bulbar ulcer	Gastrointestinal ulcer/chronic inflamation	212	16.82
791	Han	male	54	Ulcerative colitis	Gastrointestinal ulcer/chronic inflamation	212	44.06
813	Han	female	56	Chronic gastritis	Gastrointestinal ulcer/chronic inflamation	212	30.33
833	Han	male	56	Reflux esophagitis	Gastrointestinal ulcer/chronic inflamation	212	30.77
758	Han	female	57	Chronic gastritis	Gastrointestinal ulcer/chronic inflamation	212	33.42
805	Han	female	57	Chronic gastritis	Gastrointestinal ulcer/chronic inflamation	212	27.56
290	Han	male	57	Colonic ulcer	Gastrointestinal ulcer/chronic inflamation	212	45.67
824	Han	male	57	Duodenal bulbar ulcer with hemorrhage	Gastrointestinal ulcer/chronic inflamation	212	40.65
800	Han	female	58	Chronic gastritis	Gastrointestinal ulcer/chronic inflamation	212	28.79
947	Han	female	58	Chronic gastritis	Gastrointestinal ulcer/chronic inflamation	212	13.32
739	Han	male	58	Duodenal bulbar ulcer	Gastrointestinal ulcer/chronic inflamation	212	33.85
790	Han	female	58	Enteritis	Gastrointestinal ulcer/chronic inflamation	212	25.55
826	Han	female	59	Duodenal bulbar ulcer with hemorrhage	Gastrointestinal ulcer/chronic inflamation	212	23.61
796	Han	female	60	Chronic gastritis	Gastrointestinal ulcer/chronic inflamation	212	44.43
807	Han	female	60	Chronic gastritis	Gastrointestinal ulcer/chronic inflamation	212	26.38
198	Han	female	60	Complex ulcer	Gastrointestinal ulcer/chronic inflamation	212	19.51
830	Han	male	61	Reflux esophagitis	Gastrointestinal ulcer/chronic inflamation	212	22.38
821	Han	male	62	Duodenal bulbar ulcer	Gastrointestinal ulcer/chronic inflamation	212	34.6
233	Han	male	64	Gastric ulcer perforation	Gastrointestinal ulcer/chronic inflamation	212	28.62
738	Han	female	66	Upper gastrointestinal hemorrhage	Gastrointestinal ulcer/chronic inflamation	212	24.17
838	Han	male	67	Chronic duodenal bulbar ulcer	Gastrointestinal ulcer/chronic inflamation	212	45.71
825	Han	female	67	Duodenal bulbar ulcer with hemorrhage	Gastrointestinal ulcer/chronic inflamation	212	13.93
417	Han	female	68	Chronic gastritis	Gastrointestinal ulcer/chronic inflamation	212	23.96
820	Han	male	68	Duodenal bulbar ulcer	Gastrointestinal ulcer/chronic inflamation	212	54.32
827	Han	male	69	Chronic gastritis	Gastrointestinal ulcer/chronic inflamation	212	34.32
822	Han	male	69	Duodenal bulbar ulcer	Gastrointestinal ulcer/chronic inflamation	212	64.48
823	Han	male	70	Duodenal bulbar ulcer with hemorrhage	Gastrointestinal ulcer/chronic inflamation	212	44.64
844	Han	male	70	Duodenal ulcer	Gastrointestinal ulcer/chronic inflamation	212	40.97
828	Han	female	70	Gastric ulcer with hemorrhage	Gastrointestinal ulcer/chronic inflamation	212	22.82
819	Han	female	71	Duodenal bulbar ulcer	Gastrointestinal ulcer/chronic inflamation	212	25.01
829	Han	male	71	Gastric ulcer with hemorrhage	Gastrointestinal ulcer/chronic inflamation	212	27.3
771	Han	female	72	Chronic atrophic gastritis	Gastrointestinal ulcer/chronic inflamation	212	22.11
795	Han	female	73	Chronic gastritis	Gastrointestinal ulcer/chronic inflamation	212	61.9
809	Han	male	73	Chronic gastritis	Gastrointestinal ulcer/chronic inflamation	212	33.42
418	Han	male	74	Chronic gastritis	Gastrointestinal ulcer/chronic inflamation	212	27.61
814	Yu	female	75	Chronic gastritis	Gastrointestinal ulcer/chronic inflamation	212	34.28
815	Han	female	76	Chronic atrophic gastritis	Gastrointestinal ulcer/chronic inflamation	212	28.11
501	Han	female	77	Chronic gastritis	Gastrointestinal ulcer/chronic inflamation	212	28.43
372	Han	female	80	Chronic gastritis	Gastrointestinal ulcer/chronic inflamation	212	41.76
761	Han	female	82	Duodenal bulbar ulcer	Gastrointestinal ulcer/chronic inflamation	212	63.83
760	Han	male	26	Cholecystolithiasis associated with chronic cholecystitis	Hepatobiliary disease	230	21.65
153	Han	female	27	Cholecystolithiasis	Hepatobiliary disease	230	20.25
920	Han	male	27	Cholecystolithiasis associated with chronic cholecystitis	Hepatobiliary disease	230	24.68
772	Han	female	29	Hepatic fibrosis	Hepatobiliary disease	230	29.72
52	Han	female	30	Hepatic cyst	Hepatobiliary disease	230	19.99
753	Han	male	33	Choledocholithiasis	Hepatobiliary disease	230	15.39
159	Han	female	34	Cholecystolithiasis associated with chronic cholecystitis	Hepatobiliary disease	230	21.19
160	Han	male	34	Cholecystolithiasis associated with chronic cholecystitis	Hepatobiliary disease	230	40.07
543	Han	male	34	Chronic cholecystitis	Hepatobiliary disease	230	25.66
135	Han	female	35	Chronic cholecystitis	Hepatobiliary disease	230	16.85
174	Han	female	36	Cholecystolithiasis associated with cholecystitis	Hepatobiliary disease	230	13.73
187	Han	male	36	Hepatic cyst	Hepatobiliary disease	230	17.94
765	Han	female	36	Hepatocirrhosis with esophageal varices	Hepatobiliary disease	230	10.98
137	Han	female	37	Cholangiolithiasis)	Hepatobiliary disease	230	18.78
195	Han	male	39	Portal cirrhosis	Hepatobiliary disease	230	17.63
175	Han	female	40	Cholecystolithiasis associated with cholecystitis	Hepatobiliary disease	230	16.11
161	Han	male	41	Cholecystolithiasis associated with chronic cholecystitis	Hepatobiliary disease	230	19.28
774	Han	male	42	Hepatic cyst	Hepatobiliary disease	230	31.05
176	Han	female	43	Cholecystolithiasis associated with cholecystitis	Hepatobiliary disease	230	21.22
162	Han	female	43	Cholecystolithiasis associated with chronic cholecystitis	Hepatobiliary disease	230	18.84
489	Bai	female	43	Hepatocirrhosis	Hepatobiliary disease	230	51.78
177	Han	male	44	Cholecystolithiasis associated with cholecystitis	Hepatobiliary disease	230	13.48
163	Han	male	44	Cholecystolithiasis associated with chronic cholecystitis	Hepatobiliary disease	230	22.63
197	Han	male	44	Posthepatitis cirrhosis	Hepatobiliary disease	230	13.17
138	Han	female	45	Cholangiolithiasis)	Hepatobiliary disease	230	32.35
191	Han	female	45	Hepatic cyst	Hepatobiliary disease	230	16.59
178	Han	female	46	Cholecystolithiasis associated with cholecystitis	Hepatobiliary disease	230	39.03
164	Han	female	47	Cholecystolithiasis associated with chronic cholecystitis	Hepatobiliary disease	230	21.05
798	Han	female	48	Chronic cholecystitis	Hepatobiliary disease	230	21.2
139	Han	female	49	Cholangiolithiasis)	Hepatobiliary disease	230	22.46
151	Han	female	49	Cholecystolithiasis	Hepatobiliary disease	230	23.56
154	Han	female	49	Cholecystolithiasis	Hepatobiliary disease	230	20.94
179	Han	female	49	Cholecystolithiasis associated with cholecystitis	Hepatobiliary disease	230	24.53
192	Han	male	49	Hepatic cyst	Hepatobiliary disease	230	23.32
152	Han	female	52	Cholecystolithiasis	Hepatobiliary disease	230	19.83
165	Hui	female	52	Cholecystolithiasis associated with chronic cholecystitis	Hepatobiliary disease	230	23.93
144	Han	female	53	Choledocholithiasis	Hepatobiliary disease	230	31.88
180	Han	male	54	Cholecystolithiasis associated with cholecystitis	Hepatobiliary disease	230	14.36
181	Han	female	54	Cholecystolithiasis associated with cholecystitis	Hepatobiliary disease	230	41.91
145	Han	female	55	Choledocholithiasis	Hepatobiliary disease	230	31.4
545	Han	male	55	Chronic alcoholic liver damage with liver failure	Hepatobiliary disease	230	42.87
188	Han	female	55	Hepatic cyst	Hepatobiliary disease	230	18.75
134	Han	female	56	Cholecystitis	Hepatobiliary disease	230	35.06
140	Han	male	57	Cholangiolithiasis)	Hepatobiliary disease	230	20.47
146	Han	female	57	Choledocholithiasis	Hepatobiliary disease	230	33.43
799	Han	female	57	Chronic cholecystitis	Hepatobiliary disease	230	18.55
835	Han	female	58	Biliary cirrhosis	Hepatobiliary disease	230	17.38
182	Han	female	58	Cholecystolithiasis associated with cholecystitis	Hepatobiliary disease	230	33.31
166	Han	female	58	Cholecystolithiasis associated with chronic cholecystitis	Hepatobiliary disease	230	32.42
147	Han	male	58	Choledocholithiasis	Hepatobiliary disease	230	21.36
136	Han	female	58	Chronic cholecystitis	Hepatobiliary disease	230	30.63
194	Hui	female	58	Hepatic cyst	Hepatobiliary disease	230	17.89
490	Han	male	58	Hepatocirrhosis	Hepatobiliary disease	230	37.38
196	Han	male	58	Portal cirrhosis	Hepatobiliary disease	230	22.75
183	Han	female	59	Cholecystolithiasis associated with cholecystitis	Hepatobiliary disease	230	25.64
766	Han	male	59	Hepatocirrhosis with esophageal varices	Hepatobiliary disease	230	32.5
53	Han	female	60	Biliary cirrhosis	Hepatobiliary disease	230	22.22
155	Han	male	60	Cholecystolithiasis	Hepatobiliary disease	230	27.96
141	Han	female	61	Cholangiolithiasis)	Hepatobiliary disease	230	26.52
156	Han	male	61	Cholecystolithiasis	Hepatobiliary disease	230	38.61
142	Han	male	62	Cholangiolithiasis)	Hepatobiliary disease	230	15.53
186	Han	female	62	Cholecystolithiasis associated with acute cholecystitis	Hepatobiliary disease	230	27.24
167	Han	male	62	Cholecystolithiasis associated with chronic cholecystitis	Hepatobiliary disease	230	22.4
143	Han	female	63	Cholangiolithiasis)	Hepatobiliary disease	230	40.54
754	Han	male	63	Cholecystolithiasis associated with chronic cholecystitis	Hepatobiliary disease	230	31.81
836	Han	female	63	Chronic cholecystitis	Hepatobiliary disease	230	21.24
792	Han	male	64	Cholecystitis	Hepatobiliary disease	230	36.69
184	Han	male	64	Cholecystolithiasis associated with cholecystitis	Hepatobiliary disease	230	34.6
168	Han	female	64	Cholecystolithiasis associated with chronic cholecystitis	Hepatobiliary disease	230	22.08
193	Han	male	66	Hepatic cyst	Hepatobiliary disease	230	26.76
157	Han	female	67	Cholecystolithiasis	Hepatobiliary disease	230	41.17
190	Han	male	67	Cholecystolithiasis associated with chronic cholecystitis	Hepatobiliary disease	230	25.18
169	Han	female	67	Cholecystolithiasis associated with chronic cholecystitis	Hepatobiliary disease	230	35.99
773	Han	male	68	Chronic cholecystitis	Hepatobiliary disease	230	49
173	Han	male	69	Cholecystolithiasis associated with cholecystitis	Hepatobiliary disease	230	38.24
189	Han	male	69	Hepatic cyst	Hepatobiliary disease	230	21.82
170	Han	female	71	Cholecystolithiasis associated with chronic cholecystitis	Hepatobiliary disease	230	18.45
171	Han	male	72	Cholecystolithiasis associated with chronic cholecystitis	Hepatobiliary disease	230	28.72
755	Han	female	72	Cholecystolithiasis associated with chronic cholecystitis	Hepatobiliary disease	230	20.9
756	Han	female	72	Cholecystolithiasis associated with chronic cholecystitis	Hepatobiliary disease	230	24.65
768	Han	female	72	Hepatocirrhosis with esophageal varices	Hepatobiliary disease	230	31.53
148	Han	male	73	Choledocholithiasis	Hepatobiliary disease	230	37.66
149	Han	female	73	Choledocholithiasis	Hepatobiliary disease	230	42.58
150	Han	female	75	Choledocholithiasis	Hepatobiliary disease	230	36.9
172	Miao	male	76	Cholecystolithiasis associated with chronic cholecystitis	Hepatobiliary disease	230	36.94
750	Han	female	77	Cholecystitis	Hepatobiliary disease	230	35.12
759	Han	male	79	Cholecystolithiasis associated with chronic cholecystitis	Hepatobiliary disease	230	42.53
158	Han	female	81	Cholecystolithiasis	Hepatobiliary disease	230	44.82
185	Han	male	84	Cholecystolithiasis associated with acute cholecystitis	Hepatobiliary disease	230	20.36
121	Han	female	22	Pancreatic pseudocyst	Pancreatic disease	250	17.85
745	Dai	male	31	Acute pancreatitis	Pancreatic disease	250	12.18
122	Han	female	31	Pancreatic pseudocyst	Pancreatic disease	250	21.07
742	Han	male	32	Acute pancreatitis	Pancreatic disease	250	20.35
743	Han	male	37	Acute pancreatitis	Pancreatic disease	250	27.53
123	Han	female	40	Acute pancreatitis	Pancreatic disease	250	17.86
741	Han	female	40	Acute pancreatitis	Pancreatic disease	250	16.64
744	Han	male	42	Acute pancreatitis	Pancreatic disease	250	25.43
746	Han	female	48	Acute pancreatitis	Pancreatic disease	250	18.2
747	Han	male	53	Acute pancreatitis	Pancreatic disease	250	35.14
748	Han	male	53	Acute pancreatitis	Pancreatic disease	250	20.63
749	Han	female	54	Acute pancreatitis	Pancreatic disease	250	22.09
124	Han	female	56	Acute pancreatitis	Pancreatic disease	250	27.72
119	Han	female	56	Pancreas space-occupying lesions	Pancreatic disease	250	31.5
120	Han	male	64	Pancreas space-occupying lesions	Pancreatic disease	250	29.98
740	Han	male	67	Severe acute pancreatitis	Pancreatic disease	250	18.1
59	Han	female	32	Hypertension stage Ⅰ	Essential hypertension	311	21.5
34	Han	female	36	Hypertension stage Ⅱ	Essential hypertension	311	33.41
784	Han	male	37	Hypertension stage Ⅱ	Essential hypertension	311	37
338	Han	male	40	Hypertension stage Ⅲ	Essential hypertension	311	29.9
894	Han	male	41	Hypertension stage Ⅲ	Essential hypertension	311	18.66
883	Han	male	46	Hypertension stage Ⅱ	Essential hypertension	311	27.49
433	Han	male	46	Hypertension stage Ⅲ	Essential hypertension	311	19.27
864	Han	male	46	Hypertension stage Ⅲ	Essential hypertension	311	68.38
453	Han	male	47	Hypertension stage Ⅱ	Essential hypertension	311	15.24
899	Han	female	47	Hypertension stage Ⅱ	Essential hypertension	311	20.03
447	Han	male	48	Hypertension stage Ⅱ	Essential hypertension	311	21.35
893	Han	male	48	Hypertension stage Ⅲ	Essential hypertension	311	22.96
454	Han	male	49	Hypertension stage Ⅱ	Essential hypertension	311	19.61
897	Dai	female	50	Hypertension stage Ⅲ	Essential hypertension	311	11.15
892	Han	male	51	Hypertension stage Ⅲ	Essential hypertension	311	46.98
793	Han	male	53	Hypertension stage Ⅲ	Essential hypertension	311	42.33
913	Han	female	54	Hypertension stage Ⅰ	Essential hypertension	311	46.42
900	Han	male	54	Hypertension stage Ⅰ	Essential hypertension	311	22.32
861	Han	male	55	Hypertension stage Ⅲ	Essential hypertension	311	21.3
676	Han	female	56	Hypertension stage Ⅲ	Essential hypertension	311	24.7
877	Han	male	57	Hypertension stage Ⅰ	Essential hypertension	311	11.07
427	Han	male	57	Hypertension stage Ⅱ	Essential hypertension	311	24.95
770	Han	female	57	Hypertension stage Ⅲ	Essential hypertension	311	43.86
547	Han	female	58	Hypertension stage Ⅱ	Essential hypertension	311	36.2
898	Han	male	58	Hypertension stage Ⅱ	Essential hypertension	311	14.64
443	Han	male	58	Hypertension stage Ⅲ	Essential hypertension	311	26.41
895	Han	male	58	Hypertension stage Ⅲ	Essential hypertension	311	28.89
438	Han	male	59	Hypertension stage Ⅲ	Essential hypertension	311	27.65
598	Han	male	60	Hypertension stage Ⅱ	Essential hypertension	311	51.75
446	Han	female	60	Hypertension stage Ⅲ	Essential hypertension	311	23.23
912	Han	male	61	Hypertension stage Ⅱ	Essential hypertension	311	30.98
578	Han	male	61	Hypertension stage Ⅲ	Essential hypertension	311	16.69
859	Han	male	61	Hypertension stage Ⅲ	Essential hypertension	311	15.59
602	Han	female	62	Hypertension stage Ⅱ	Essential hypertension	311	27.75
603	Han	female	62	Hypertension stage Ⅱ	Essential hypertension	311	23.6
449	Han	female	63	Hypertension stage Ⅱ	Essential hypertension	311	46.53
579	Han	female	64	Hypertension stage Ⅱ	Essential hypertension	311	62.3
870	Han	male	64	Hypertension stage Ⅲ	Essential hypertension	311	24.46
876	Han	male	65	Hypertension stage Ⅱ	Essential hypertension	311	25.7
891	Han	male	66	Hypertension stage Ⅲ	Essential hypertension	311	45.03
42	Han	female	67	Hypertension stage Ⅲ	Essential hypertension	311	23.46
882	Han	male	68	Hypertension stage Ⅲ	Essential hypertension	311	11.6
901	Han	female	69	Hypertension stage Ⅰ	Essential hypertension	311	15.69
871	Han	female	69	Hypertension stage Ⅲ	Essential hypertension	311	53.61
546	Han	male	71	Hypertension stage Ⅲ	Essential hypertension	311	33.12
437	Han	male	73	Hypertension stage Ⅱ	Essential hypertension	311	37.78
352	Han	male	73	Hypertension stage Ⅲ	Essential hypertension	311	22.84
441	Han	male	73	Hypertension stage Ⅲ	Essential hypertension	311	35.48
356	Han	female	74	Hypertension stage Ⅰ	Essential hypertension	311	17.61
448	Han	male	74	Hypertension stage Ⅱ	Essential hypertension	311	20.59
890	Han	male	74	Hypertension stage Ⅲ	Essential hypertension	311	43.85
429	Han	male	75	Hypertension stage Ⅱ	Essential hypertension	311	32.53
896	Han	female	75	Hypertension stage Ⅲ	Essential hypertension	311	24.7
457	Han	male	76	Hypertension stage Ⅰ	Essential hypertension	311	32.46
424	Han	male	76	Hypertension stage Ⅱ	Essential hypertension	311	46.63
458	Han	female	77	Hypertension stage Ⅰ	Essential hypertension	311	35.63
360	Han	female	78	Hypertension stage Ⅱ	Essential hypertension	311	27.01
452	Han	female	78	Hypertension stage Ⅱ	Essential hypertension	311	61.62
574	Han	male	78	Hypertension stage Ⅲ	Essential hypertension	311	42.9
865	Han	female	78	Hypertension stage Ⅲ	Essential hypertension	311	39.69
430	Han	male	79	Hypertension stage Ⅰ	Essential hypertension	311	37.37
423	Han	male	79	Hypertension stage Ⅲ	Essential hypertension	311	31.17
411	Han	female	80	Hypertension stage Ⅱ	Essential hypertension	311	55.57
426	Han	male	80	Hypertension stage Ⅱ	Essential hypertension	311	45.54
428	Han	female	80	Hypertension stage Ⅱ	Essential hypertension	311	48.13
442	Bai	female	81	Hypertension stage Ⅲ	Essential hypertension	311	62.56
439	Han	male	81	Hypertension stage Ⅲ	Essential hypertension	311	34.52
425	Han	male	83	Hypertension stage Ⅱ	Essential hypertension	311	42.45
444	Han	male	83	Hypertension stage Ⅲ	Essential hypertension	311	44.93
450	Han	male	85	Hypertension stage Ⅱ	Essential hypertension	311	49.62
839	Han	female	85	Hypertension stage Ⅱ	Essential hypertension	311	62.33
557	Han	male	33	Cerebral infarctions	Cerebrovascular accident	321	29.14
582	Han	male	35	Acute hemorrhagic encephalopathy	Cerebrovascular accident	321	18.48
572	Han	male	36	Subarachnoid hemorrhage	Cerebrovascular accident	321	26.96
571	Han	male	37	Subarachnoid hemorrhage	Cerebrovascular accident	321	24.35
588	Han	male	38	Cerebral infarction in basal ganglia	Cerebrovascular accident	321	23.77
581	Han	male	42	Acute hemorrhagic encephalopathy	Cerebrovascular accident	321	26.47
553	Han	male	42	Cerebral infarctions	Cerebrovascular accident	321	26.96
560	Han	male	45	Cerebral infarctions	Cerebrovascular accident	321	27.71
551	Han	male	50	Cerebral infarctions	Cerebrovascular accident	321	20.54
548	Han	female	53	Cerebral infarctions	Cerebrovascular accident	321	18.92
573	Han	male	55	Cerebral hemorrhage	Cerebrovascular accident	321	26.37
395	Han	male	56	Cerebral hemorrhage sequelae	Cerebrovascular accident	321	32.41
587	Han	male	57	Subarachnoid hemorrhage	Cerebrovascular accident	321	27.39
550	Han	female	58	Cerebral infarctions	Cerebrovascular accident	321	35.69
568	Han	female	60	Cerebral hemorrhage	Cerebrovascular accident	321	27.56
569	Han	female	60	Cerebral hemorrhage	Cerebrovascular accident	321	20.82
559	Han	male	65	Cerebral infarctions	Cerebrovascular accident	321	35.49
1	Han	female	66	Cerebral hemorrhage	Cerebrovascular accident	321	40.48
561	Han	male	66	Cerebral infarctions	Cerebrovascular accident	321	26
570	Han	female	67	Cerebral hemorrhage	Cerebrovascular accident	321	50.01
580	Han	male	67	Cerebral infarctions	Cerebrovascular accident	321	30.23
562	Han	female	68	Cerebral infarctions	Cerebrovascular accident	321	27.46
567	Han	female	68	Cerebral infarctions	Cerebrovascular accident	321	23.51
554	Han	female	69	Cerebral infarctions	Cerebrovascular accident	321	39.73
226	Han	male	69	Cerebrovascular accident	Cerebrovascular accident	321	44.63
590	Han	male	69	Subarachnoid hemorrhage	Cerebrovascular accident	321	57.69
555	Han	female	70	Cerebral infarctions	Cerebrovascular accident	321	34.75
565	Han	female	71	Cerebral infarctions	Cerebrovascular accident	321	31
552	Han	male	73	Cerebral infarctions	Cerebrovascular accident	321	51.22
563	Han	male	76	Cerebral infarctions	Cerebrovascular accident	321	35.9
396	Han	male	76	Lacunar infarction	Cerebrovascular accident	321	12.13
575	Han	female	76	Multiple cerebral infarctions	Cerebrovascular accident	321	44.97
577	Han	male	76	Multiple cerebral infarctions	Cerebrovascular accident	321	32.34
558	Han	male	77	Cerebral infarctions	Cerebrovascular accident	321	21.51
402	Bai	male	78	Cerebral infarctions	Cerebrovascular accident	321	39.3
419	Han	male	78	Lacunar infarction	Cerebrovascular accident	321	26.28
852	Han	female	78	Lacunar infarction	Cerebrovascular accident	321	48.98
589	Han	female	79	Cerebral hemorrhage	Cerebrovascular accident	321	48.3
403	Han	female	79	Cerebral infarctions	Cerebrovascular accident	321	31.86
404	Han	male	80	Cerebral infarctions	Cerebrovascular accident	321	45.54
398	Han	male	81	Cerebral infarctions	Cerebrovascular accident	321	32.55
405	Han	male	81	Cerebral infarctions	Cerebrovascular accident	321	31.91
549	Han	male	81	Cerebral infarctions	Cerebrovascular accident	321	44.47
359	Han	male	82	Cerebral infarctions	Cerebrovascular accident	321	55.66
393	Han	male	82	Cerebral infarctions	Cerebrovascular accident	321	63.06
394	Han	male	82	Cerebral infarctions	Cerebrovascular accident	321	46.67
397	Han	male	82	Cerebral infarctions	Cerebrovascular accident	321	49.57
564	Han	female	82	Cerebral infarctions	Cerebrovascular accident	321	43.76
576	Han	female	82	Multiple cerebral infarctions	Cerebrovascular accident	321	25.55
401	Han	male	84	Cerebral infarctions	Cerebrovascular accident	321	59
409	Han	male	84	Cerebral infarctions	Cerebrovascular accident	321	29.56
878	Han	male	37	Acute myocardial infarction	Ischemic cardiomyopathy	330	33.27
879	Han	male	39	Acute myocardial infarction	Ischemic cardiomyopathy	330	17.48
886	Han	male	43	Unstable angina pectoris	Ischemic cardiomyopathy	330	11.1
435	Han	male	45	Acute myocardial infarction	Ischemic cardiomyopathy	330	18.52
249	Han	male	46	Coronary atherosclerotic heart disease	Ischemic cardiomyopathy	330	34.82
229	Han	male	54	Coronary atherosclerotic heart disease	Ischemic cardiomyopathy	330	16.74
434	Han	male	57	Acute myocardial infarction	Ischemic cardiomyopathy	330	40.12
873	Han	female	57	Coronary atherosclerotic heart disease	Ischemic cardiomyopathy	330	37.38
875	Han	female	60	Acute myocardial infarction	Ischemic cardiomyopathy	330	39.84
880	Han	male	60	Acute myocardial infarction	Ischemic cardiomyopathy	330	19.39
868	Han	male	60	Previous myocardial infarction	Ischemic cardiomyopathy	330	19.9
881	Han	male	61	Acute myocardial infarction	Ischemic cardiomyopathy	330	11.79
866	Han	male	61	Previous myocardial infarction	Ischemic cardiomyopathy	330	27.1
436	Han	male	62	Angina pectoris coronary disease	Ischemic cardiomyopathy	330	22.16
888	Han	male	63	Unstable angina pectoris	Ischemic cardiomyopathy	330	22.32
872	Han	male	67	Coronary atherosclerotic heart disease	Ischemic cardiomyopathy	330	40.48
874	Han	male	74	Acute myocardial infarction	Ischemic cardiomyopathy	330	14.29
889	Han	male	74	Unstable angina pectoris	Ischemic cardiomyopathy	330	29.5
414	Han	female	76	Coronary sinus syndrome	Ischemic cardiomyopathy	330	29.49
410	Han	male	79	Previous myocardial infarction	Ischemic cardiomyopathy	330	18.13
885	Han	male	80	Angina pectoris coronary disease	Ischemic cardiomyopathy	330	14.69
358	Han	female	80	Coronary atherosclerotic heart disease	Ischemic cardiomyopathy	330	43.79
420	Han	male	80	Previous myocardial infarction	Ischemic cardiomyopathy	330	37.87
867	Han	male	80	Previous myocardial infarction	Ischemic cardiomyopathy	330	24.95
415	Han	male	81	Coronary sinus syndrome	Ischemic cardiomyopathy	330	29.12
421	Han	female	81	Previous myocardial infarction	Ischemic cardiomyopathy	330	33.74
422	Han	male	81	Previous myocardial infarction	Ischemic cardiomyopathy	330	33.97
413	Han	male	83	Arrhythmia of coronary heart disease	Ischemic cardiomyopathy	330	34.6
911	Han	male	84	Coronary atherosclerotic heart disease	Ischemic cardiomyopathy	330	23.22
685	Han	female	32	Gestational diabetes mellitus	Diabetes mellitus and its complications	411	23.09
344	Han	female	36	Non-insulin dependent diabetes mellitus	Diabetes mellitus and its complications	411	24.6
257	Han	female	43	Insulin-dependent diabetes mellitus	Diabetes mellitus and its complications	411	17.55
345	Han	male	48	Non-insulin dependent diabetes mellitus	Diabetes mellitus and its complications	411	30.28
544	Han	female	50	Non-insulin dependent diabetes mellitus	Diabetes mellitus and its complications	411	18.43
342	Han	male	51	Diabetic retinopathy	Diabetes mellitus and its complications	411	80.7
357	Han	female	54	Non-insulin dependent diabetes mellitus	Diabetes mellitus and its complications	411	18.08
862	Han	male	54	Non-insulin dependent diabetes mellitus	Diabetes mellitus and its complications	411	12.22
869	Han	male	55	Non-insulin dependent diabetes mellitus	Diabetes mellitus and its complications	411	41.14
884	Han	female	56	Non-insulin dependent diabetes mellitus	Diabetes mellitus and its complications	411	43.38
675	Han	male	57	Non-insulin dependent diabetes mellitus	Diabetes mellitus and its complications	411	40.23
841	Han	male	57	Non-insulin dependent diabetes mellitus	Diabetes mellitus and its complications	411	31.99
928	Han	male	59	Diabetic retinopathy	Diabetes mellitus and its complications	411	25.26
887	Han	female	59	Non-insulin dependent diabetes mellitus	Diabetes mellitus and its complications	411	81.1
927	Hui	female	60	Diabetic retinopathy	Diabetes mellitus and its complications	411	31.67
228	Han	male	61	Non-insulin dependent diabetes mellitus	Diabetes mellitus and its complications	411	21.52
840	Han	male	63	Diabetic peripheral neuropathy	Diabetes mellitus and its complications	411	23.23
469	Han	male	64	Non-insulin dependent diabetes mellitus	Diabetes mellitus and its complications	411	23.95
556	Han	male	65	Non-insulin dependent diabetes mellitus	Diabetes mellitus and its complications	411	25.42
465	Han	male	66	Non-insulin dependent diabetes mellitus	Diabetes mellitus and its complications	411	38.84
341	Han	female	70	Diabetic peripheral neuropathy	Diabetes mellitus and its complications	411	42.51
463	Han	male	70	Non-insulin dependent diabetes mellitus	Diabetes mellitus and its complications	411	32.05
466	Han	male	70	Non-insulin dependent diabetes mellitus	Diabetes mellitus and its complications	411	21
256	Han	male	71	Non-insulin dependent diabetes mellitus	Diabetes mellitus and its complications	411	26.74
432	Han	female	72	Non-insulin dependent diabetes mellitus	Diabetes mellitus and its complications	411	34.53
353	Han	male	74	Non-insulin dependent diabetes mellitus	Diabetes mellitus and its complications	411	26.06
566	Han	female	74	Non-insulin dependent diabetes mellitus	Diabetes mellitus and its complications	411	55.51
763	Han	female	74	Non-insulin dependent diabetes mellitus	Diabetes mellitus and its complications	411	65.69
461	Miao	male	74	Non-insulin dependent diabetes mellitus	Diabetes mellitus and its complications	411	78.36
361	Han	female	75	Non-insulin dependent diabetes mellitus	Diabetes mellitus and its complications	411	22.14
369	Han	male	76	Non-insulin dependent diabetes mellitus	Diabetes mellitus and its complications	411	43.52
467	Han	male	76	Non-insulin dependent diabetes mellitus	Diabetes mellitus and its complications	411	21.51
399	Han	male	77	Non-insulin dependent diabetes mellitus	Diabetes mellitus and its complications	411	35.49
416	Han	male	77	Non-insulin dependent diabetes mellitus	Diabetes mellitus and its complications	411	57.65
499	Han	male	77	Non-insulin dependent diabetes mellitus	Diabetes mellitus and its complications	411	44.43
408	Han	female	79	Non-insulin dependent diabetes mellitus	Diabetes mellitus and its complications	411	40.48
451	Han	female	79	Non-insulin dependent diabetes mellitus	Diabetes mellitus and its complications	411	84.79
456	Han	male	79	Non-insulin dependent diabetes mellitus	Diabetes mellitus and its complications	411	25.63
468	Han	male	81	Non-insulin dependent diabetes mellitus	Diabetes mellitus and its complications	411	34.06
348	Han	female	82	Non-insulin dependent diabetes mellitus	Diabetes mellitus and its complications	411	40.91
460	Han	female	83	Diabetic retinopathy	Diabetes mellitus and its complications	411	57.14
462	Han	female	83	Non-insulin dependent diabetes mellitus	Diabetes mellitus and its complications	411	66.44
473	Han	male	83	Non-insulin dependent diabetes mellitus	Diabetes mellitus and its complications	411	69.98
431	Han	male	84	Non-insulin dependent diabetes mellitus	Diabetes mellitus and its complications	411	72.74
464	Han	male	84	Non-insulin dependent diabetes mellitus	Diabetes mellitus and its complications	411	72.84
412	Han	male	85	Non-insulin dependent diabetes mellitus	Diabetes mellitus and its complications	411	42.59
445	Han	female	85	Non-insulin dependent diabetes mellitus	Diabetes mellitus and its complications	411	49.04
340	Han	male	16	Thyroid nodule	Thyroid disorders	420	27.58
339	Han	female	30	Hypothyroidism	Thyroid disorders	420	21.02
951	Han	female	31	Nodular goiter	Thyroid disorders	420	21.2
346	Han	male	38	Pseudohypoparathyroidism	Thyroid disorders	420	19.7
949	Han	female	40	Chronic lymphocytic thyroiditis	Thyroid disorders	420	21.03
250	Han	male	48	Acute thyroiditis	Thyroid disorders	420	24.02
27	Han	female	53	Nodular goiter	Thyroid disorders	420	23.61
199	Han	male	55	Thyroid nodule	Thyroid disorders	420	18.96
21	Han	female	58	Hypothyroidism	Thyroid disorders	420	23.77
641	Han	male	21	Latent glomerulonephritis	Nephritis	501	22.82
656	Hui	female	22	Chronic glomerulonephritis	Nephritis	501	24.53
653	Han	male	25	Chronic glomerulonephritis	Nephritis	501	29
634	Han	male	27	Acute pyelonephritis	Nephritis	501	28.82
648	Han	female	31	Chronic nephritis	Nephritis	501	21.91
654	Han	female	32	Chronic glomerulonephritis	Nephritis	501	16.49
633	Han	female	33	Acute pyelonephritis	Nephritis	501	27.12
646	Han	female	33	Chronic nephritis	Nephritis	501	30.19
655	Han	female	34	Chronic glomerulonephritis	Nephritis	501	38.1
635	Han	male	34	Glomerulonephritis	Nephritis	501	23.67
644	Han	female	34	Latent glomerulonephritis	Nephritis	501	19.93
331	Han	female	39	Chronic pyelonephritis	Nephritis	501	32.42
649	Han	female	41	Chronic nephritis	Nephritis	501	24.39
642	Han	female	46	Latent glomerulonephritis	Nephritis	501	18.22
652	Han	female	50	Chronic glomerulonephritis	Nephritis	501	19.49
643	Han	female	54	Latent glomerulonephritis	Nephritis	501	21.38
651	Han	male	58	Chronic glomerulonephritis	Nephritis	501	33.63
647	Han	male	71	Chronic nephritis	Nephritis	501	38.05
650	Han	male	73	Chronic glomerulonephritis	Nephritis	501	39.97
622	Han	female	26	Chronic renal failure	Chronic kidney disease	502	199.27
667	Han	female	30	Chronic renal insufficiency	Chronic kidney disease	502	197.78
624	Han	female	31	Chronic renal failure	Chronic kidney disease	502	276.25
614	Han	male	34	Chronic renal failure(uremia)	Chronic kidney disease	502	188.3
617	Han	male	37	Chronic renal failure(uremia)	Chronic kidney disease	502	123.44
630	Han	female	37	Chronic renal insufficiency (azotemia)	Chronic kidney disease	502	237.77
628	Han	female	38	Chronic renal insufficiency (azotemia)	Chronic kidney disease	502	108.88
623	Han	female	39	Chronic renal failure	Chronic kidney disease	502	290.96
615	Han	male	42	Chronic renal failure(uremia)	Chronic kidney disease	502	207.53
932	Han	male	42	Renal insufficiency	Chronic kidney disease	502	303.81
678	Han	male	45	Chronic renal insufficiency (azotemia)	Chronic kidney disease	502	64.14
645	Han	male	46	Chronic renal failure(uremia)	Chronic kidney disease	502	174.47
625	Han	male	48	Chronic renal failure	Chronic kidney disease	502	121.05
632	Han	male	49	Chronic renal failure	Chronic kidney disease	502	164.22
626	Han	male	49	Chronic renal failure	Chronic kidney disease	502	311.18
621	Han	male	52	Renal insufficiency	Chronic kidney disease	502	174.63
618	Han	female	53	Chronic renal failure(uremia)	Chronic kidney disease	502	269.68
610	Han	male	55	Chronic renal failure(uremia)	Chronic kidney disease	502	226.35
616	Han	female	55	Chronic renal failure(uremia)	Chronic kidney disease	502	382.45
681	Han	male	55	Chronic renal failure(uremia)	Chronic kidney disease	502	383.58
671	Han	male	58	Chronic renal insufficiency (azotemia)	Chronic kidney disease	502	190.68
619	Han	male	61	Chronic renal failure(uremia)	Chronic kidney disease	502	238.45
231	Han	female	63	Chronic renal insufficiency	Chronic kidney disease	502	98.23
612	Han	male	64	Chronic renal failure(uremia)	Chronic kidney disease	502	313.77
620	Han	male	66	Chronic renal failure(uremia)	Chronic kidney disease	502	200.63
752	Han	male	68	Chronic renal insufficiency	Chronic kidney disease	502	77.3
613	Han	male	69	Chronic renal failure(uremia)	Chronic kidney disease	502	237.97
677	Han	male	69	Chronic renal failure(uremia)	Chronic kidney disease	502	332.49
631	Han	female	72	Chronic renal insufficiency (azotemia)	Chronic kidney disease	502	186.25
332	Han	male	75	Chronic renal insufficiency	Chronic kidney disease	502	88.96
629	Han	female	76	Chronic renal insufficiency (azotemia)	Chronic kidney disease	502	194.03
611	Han	male	77	Chronic renal failure(uremia)	Chronic kidney disease	502	395.3
347	Han	male	77	Chronic renal insufficiency	Chronic kidney disease	502	84.26
919	Han	female	77	Chronic renal insufficiency (azotemia)	Chronic kidney disease	502	234.22
627	Han	female	78	Chronic renal failure	Chronic kidney disease	502	161.61
478	Bai	male	80	Chronic renal insufficiency (azotemia)	Chronic kidney disease	502	112.63
475	Han	male	81	Chronic renal failure(uremia)	Chronic kidney disease	502	176.58
406	Han	male	81	Chronic renal insufficiency	Chronic kidney disease	502	77.3
477	Han	female	82	Chronic renal insufficiency	Chronic kidney disease	502	129.74
479	Han	male	83	Chronic renal insufficiency	Chronic kidney disease	502	98.25
636	Han	male	14	Nephrotic syndrome	Immune-related nephrosis and others	503	39.74
669	Han	female	22	Lupus nephritis	Immune-related nephrosis and others	503	88.97
661	Han	male	23	IgA nephropathy	Immune-related nephrosis and others	503	29.31
639	Han	female	23	Nephrotic syndrome	Immune-related nephrosis and others	503	70.82
666	Han	female	26	Lupus nephritis	Immune-related nephrosis and others	503	65.93
320	Han	male	28	Uretaral calculi	Lithiasis	503	21.16
40	Han	female	30	Lupus nephritis	Immune-related nephrosis and others	503	20.98
321	Han	male	31	Uretaral calculi	Lithiasis	503	13.28
663	Han	male	33	IgA nephropathy	Immune-related nephrosis and others	503	28.6
325	Han	male	33	Kidney calculi	Lithiasis	503	65.48
670	Han	female	34	Lupus nephritis	Immune-related nephrosis and others	503	21.93
640	Han	female	35	Nephrotic syndrome	Immune-related nephrosis and others	503	49.18
682	Han	male	37	Anaphylatic purpura nephritis	Immune-related nephrosis and others	503	29.05
326	Han	male	39	Kidney calculi	Lithiasis	503	16.1
327	Han	female	39	Kidney calculi	Lithiasis	503	14.64
664	Han	female	40	IgA nephropathy	Immune-related nephrosis and others	503	31.07
668	Han	female	40	Lupus nephritis	Immune-related nephrosis and others	503	41.26
683	Han	male	41	Anaphylatic purpura nephritis	Immune-related nephrosis and others	503	27.78
328	Han	male	42	Kidney calculi	Lithiasis	503	9.58
329	Han	male	43	Kidney calculi	Lithiasis	503	17.23
322	Han	male	43	Uretaral calculi	Lithiasis	503	18.82
330	Han	male	45	Kidney calculi	Lithiasis	503	93.02
657	Han	female	46	IgA nephropathy	Immune-related nephrosis and others	503	32.96
227	Han	female	47	Lupus nephritis	Immune-related nephrosis and others	503	19.05
660	Han	female	48	IgA nephropathy	Immune-related nephrosis and others	503	37.44
324	Han	female	49	Kidney calculi	Lithiasis	503	24.26
658	Han	male	54	IgA nephropathy	Immune-related nephrosis and others	503	43.26
680	Han	female	55	Diabetic nephropathy	Immune-related nephrosis and others	503	31.87
637	Han	male	56	Nephrotic syndrome	Immune-related nephrosis and others	503	39.73
638	Han	female	56	Nephrotic syndrome	Immune-related nephrosis and others	503	82.12
597	Han	female	56	Renal hypertension	Immune-related nephrosis and others	503	41.01
679	Han	female	59	Diabetic nephropathy	Immune-related nephrosis and others	503	100.3
684	Han	female	60	Anaphylatic purpura nephritis	Immune-related nephrosis and others	503	45.83
659	Han	male	60	IgA nephropathy	Immune-related nephrosis and others	503	35.52
323	Han	female	66	Uretaral calculi	Lithiasis	503	14.17
665	Han	female	69	IgA nephropathy	Immune-related nephrosis and others	503	32.28
343	Han	female	70	Diabetic nephropathy	Immune-related nephrosis and others	503	33.57
673	Han	male	70	Gouty nephropathy	Immune-related nephrosis and others	503	106.61
54	Han	male	72	Diabetic nephropathy	Immune-related nephrosis and others	503	29.93
672	Han	male	73	Gouty nephropathy	Immune-related nephrosis and others	503	105.78
609	Han	male	76	Uretaral calculi	Lithiasis	503	79.87
355	Han	male	79	Kidney calculi	Lithiasis	503	86.25
349	Han	female	83	Diabetic nephropathy	Immune-related nephrosis and others	503	29.75
407	Han	male	83	Diabetic nephropathy	Immune-related nephrosis and others	503	41.71
455	Han	male	83	Diabetic nephropathy	Immune-related nephrosis and others	503	126.28
58	Han	female	14	Systemic vasculitis	Autoimmune diseases	710	18.57
22	Han	male	19	Ankylosing spondylitis	Autoimmune diseases	710	27.38
38	Yu	male	23	Systemic lupus erythematosus	Autoimmune diseases	710	28.39
29	Han	female	27	Systemic lupus erythematosus	Autoimmune diseases	710	26.74
46	Han	female	33	Rheumatoid arthritis	Autoimmune diseases	710	18.18
37	Han	female	35	Systemic lupus erythematosus	Autoimmune diseases	710	23.83
737	Han	female	35	Systemic lupus erythematosus	Autoimmune diseases	710	27.53
35	Han	female	36	Systemic lupus erythematosus	Autoimmune diseases	710	27.14
39	Han	female	36	Systemic lupus erythematosus	Autoimmune diseases	710	20.42
30	Han	female	41	Pulmonary fibrosis	Autoimmune diseases	710	22.55
24	Han	female	41	Sicca syndrome	Autoimmune diseases	710	17.68
36	Han	female	41	Systemic lupus erythematosus	Autoimmune diseases	710	29.07
674	Han	female	42	Rheumatoid arthritis	Autoimmune diseases	710	18.75
23	Han	female	43	Connective tissue diseases	Autoimmune diseases	710	30.82
25	Han	female	44	Sicca syndrome	Autoimmune diseases	710	27.43
232	Han	female	45	Rheumatoid arthritis	Autoimmune diseases	710	26.54
28	Han	female	49	Polymyositis	Autoimmune diseases	710	25.02
20	Han	female	50	Ankylosing spondylitis	Autoimmune diseases	710	25.73
31	Han	female	51	Pulmonary fibrosis	Autoimmune diseases	710	24.04
43	Han	female	55	Rheumatoid arthritis	Autoimmune diseases	710	23.77
49	Han	female	55	Rheumatoid arthritis	Autoimmune diseases	710	22.41
47	Han	male	56	Rheumatoid arthritis	Autoimmune diseases	710	23.95
32	Han	female	59	Pulmonary fibrosis	Autoimmune diseases	710	29.03
44	Han	female	60	Rheumatoid arthritis	Autoimmune diseases	710	25.41
50	Han	male	61	Rheumatoid arthritis	Autoimmune diseases	710	25.52
45	Han	female	63	Rheumatoid arthritis	Autoimmune diseases	710	31.86
51	Han	male	66	Rheumatoid arthritis	Autoimmune diseases	710	48.21
26	Han	female	67	Sicca syndrome	Autoimmune diseases	710	27.86
13	Han	male	18	Nasal polyps	Hyperplasia and benign tumour of respiratory system	811	20.88
14	Han	male	26	Maxillary cyst	Hyperplasia and benign tumour of respiratory system	811	20.69
7	Han	female	31	Vocal cord polyp	Hyperplasia and benign tumour of respiratory system	811	23.32
16	Han	male	32	Nasal polyps	Hyperplasia and benign tumour of respiratory system	811	23.62
15	Han	female	34	Maxillary cyst	Hyperplasia and benign tumour of respiratory system	811	24.91
5	Han	female	34	Nasopharyngeal cyst	Hyperplasia and benign tumour of respiratory system	811	20.3
8	Han	male	36	Vocal cord polyp	Hyperplasia and benign tumour of respiratory system	811	21.53
3	Han	male	41	Nasopharyngeal cyst	Hyperplasia and benign tumour of respiratory system	811	23.46
6	Han	male	41	Tonsil polyps	Hyperplasia and benign tumour of respiratory system	811	23.6
2	Han	male	42	Nasopharyngeal cyst	Hyperplasia and benign tumour of respiratory system	811	22.91
9	Han	female	43	Vocal cord polyp	Hyperplasia and benign tumour of respiratory system	811	22.53
17	Han	male	48	Nasal polyps	Hyperplasia and benign tumour of respiratory system	811	34.94
10	Han	male	48	Vocal cord polyp	Hyperplasia and benign tumour of respiratory system	811	28.76
908	Han	female	49	Benign mediastinal tumors	Hyperplasia and benign tumour of respiratory system	811	25.38
4	Han	female	50	Epiglottic cyst	Hyperplasia and benign tumour of respiratory system	811	31.1
18	Han	male	50	Nasal polyps	Hyperplasia and benign tumour of respiratory system	811	24.56
907	Han	male	60	Benign chest wall tumor	Hyperplasia and benign tumour of respiratory system	811	25.95
994	Han	female	64	Benign chest wall tumor	Hyperplasia and benign tumour of respiratory system	811	29.56
11	Han	female	65	Tonsil polyps	Hyperplasia and benign tumour of respiratory system	811	30.95
12	Han	female	80	Nasal polyps	Hyperplasia and benign tumour of respiratory system	811	30.13
217	Han	male	19	Rectal polyps	Hyperplasia and benign tumour of digestive system	812	21.21
510	Han	male	24	Benign pancreatic tumors	Hyperplasia and benign tumour of digestive system	812	29.75
202	Han	female	30	Benign hepatic tumor	Hyperplasia and benign tumour of digestive system	812	15.59
125	Han	male	32	Gallbladder polyp	Hyperplasia and benign tumour of digestive system	812	27.29
794	Han	male	32	Gallbladder polyp	Hyperplasia and benign tumour of digestive system	812	18.35
496	Han	male	34	Colonic polyps	Hyperplasia and benign tumour of digestive system	812	21.71
365	Han	male	34	Colonic polyps	Hyperplasia and benign tumour of digestive system	812	32.77
216	Han	male	34	Hypertrophy of anal papilla	Hyperplasia and benign tumour of digestive system	812	15.13
126	Han	male	36	Gallbladder polyp	Hyperplasia and benign tumour of digestive system	812	23.22
843	Han	female	37	Benign rectal tumor	Hyperplasia and benign tumour of digestive system	812	22.14
127	Han	female	40	Gallbladder polyp	Hyperplasia and benign tumour of digestive system	812	49.37
128	Han	male	41	Gallbladder polyp	Hyperplasia and benign tumour of digestive system	812	23.7
780	Han	male	42	Colonic polyps	Hyperplasia and benign tumour of digestive system	812	36.87
129	Han	male	42	Gallbladder polyp	Hyperplasia and benign tumour of digestive system	812	19.36
130	Han	female	44	Gallbladder polyp	Hyperplasia and benign tumour of digestive system	812	24.56
782	Han	male	45	Colonic polyps	Hyperplasia and benign tumour of digestive system	812	40.3
131	Han	male	45	Gallbladder polyp	Hyperplasia and benign tumour of digestive system	812	42.38
495	Hui	male	45	Rectal polyps	Hyperplasia and benign tumour of digestive system	812	20.42
132	Han	female	46	Gallbladder polyp	Hyperplasia and benign tumour of digestive system	812	26.98
498	Han	male	50	Ileocecus polyps	Hyperplasia and benign tumour of digestive system	812	38.1
842	Han	female	51	Benign small intestinal tumors	Hyperplasia and benign tumour of digestive system	812	27.74
363	Han	male	52	Colonic polyps	Hyperplasia and benign tumour of digestive system	812	23.48
364	Han	female	52	Colonic polyps	Hyperplasia and benign tumour of digestive system	812	26.25
133	Han	female	53	Gallbladder polyp	Hyperplasia and benign tumour of digestive system	812	29.04
48	Han	female	59	Gallbladder polyp	Hyperplasia and benign tumour of digestive system	812	18.97
511	Han	male	61	Benign colonic tumor	Hyperplasia and benign tumour of digestive system	812	26.7
492	Han	male	63	Colonic polyps	Hyperplasia and benign tumour of digestive system	812	64.61
493	Han	male	64	Colonic polyps	Hyperplasia and benign tumour of digestive system	812	46.33
778	Han	male	64	Colonic polyps	Hyperplasia and benign tumour of digestive system	812	41.34
497	Han	female	66	Colonic polyps	Hyperplasia and benign tumour of digestive system	812	43.72
370	Han	male	67	Gastric polyps	Hyperplasia and benign tumour of digestive system	812	45.11
776	Han	male	69	Colonic polyps	Hyperplasia and benign tumour of digestive system	812	20.41
779	Han	female	72	Colonic polyps	Hyperplasia and benign tumour of digestive system	812	60.52
783	Han	male	75	Colonic polyps	Hyperplasia and benign tumour of digestive system	812	39.02
806	Han	male	77	Colonic polyps	Hyperplasia and benign tumour of digestive system	812	23.14
299	Han	male	56	Prostatic hyperplasia	Hyperplasia and benign tumour of prostate	813	32.95
736	Han	male	61	Prostatic hyperplasia	Hyperplasia and benign tumour of prostate	813	26.25
300	Han	male	65	Prostatic hyperplasia	Hyperplasia and benign tumour of prostate	813	23.09
301	Han	male	66	Prostatic hyperplasia	Hyperplasia and benign tumour of prostate	813	10.44
302	Han	male	67	Prostatic hyperplasia	Hyperplasia and benign tumour of prostate	813	31.72
303	Han	male	69	Prostatic hyperplasia	Hyperplasia and benign tumour of prostate	813	29.13
304	Han	male	70	Prostatic hyperplasia	Hyperplasia and benign tumour of prostate	813	21.19
305	Han	male	72	Prostatic hyperplasia	Hyperplasia and benign tumour of prostate	813	45.46
306	Han	male	72	Prostatic hyperplasia	Hyperplasia and benign tumour of prostate	813	38.61
307	Han	male	72	Prostatic hyperplasia	Hyperplasia and benign tumour of prostate	813	28.43
308	Han	male	72	Prostatic hyperplasia	Hyperplasia and benign tumour of prostate	813	26.77
309	Han	male	74	Prostatic hyperplasia	Hyperplasia and benign tumour of prostate	813	26.79
310	Han	male	74	Prostatic hyperplasia	Hyperplasia and benign tumour of prostate	813	30.6
311	Han	male	75	Prostatic hyperplasia	Hyperplasia and benign tumour of prostate	813	18.29
312	Han	male	77	Prostatic hyperplasia	Hyperplasia and benign tumour of prostate	813	15.97
313	Han	male	77	Prostatic hyperplasia	Hyperplasia and benign tumour of prostate	813	45.16
314	Han	male	78	Prostatic hyperplasia	Hyperplasia and benign tumour of prostate	813	34.29
315	Han	male	79	Prostatic hyperplasia	Hyperplasia and benign tumour of prostate	813	26.83
316	Han	male	80	Prostatic hyperplasia	Hyperplasia and benign tumour of prostate	813	44.82
317	Han	male	80	Prostatic hyperplasia	Hyperplasia and benign tumour of prostate	813	41.04
318	Han	male	84	Prostatic hyperplasia	Hyperplasia and benign tumour of prostate	813	37.75
319	Han	male	85	Prostatic hyperplasia	Hyperplasia and benign tumour of prostate	813	54.08
979	Han	female	17	Benign breast tumor	Hyperplasia and benign tumour of breast	814	26.04
980	Han	female	24	Benign breast tumor	Hyperplasia and benign tumour of breast	814	26.96
967	Han	female	27	Bresat fibroadenoma	Hyperplasia and benign tumour of breast	814	11.32
968	Han	female	27	Bresat fibroadenoma	Hyperplasia and benign tumour of breast	814	17.42
981	Han	female	28	Benign breast tumor	Hyperplasia and benign tumour of breast	814	25.82
969	Han	female	28	Bresat fibroadenoma	Hyperplasia and benign tumour of breast	814	11.77
983	Bai	female	30	Benign breast tumor	Hyperplasia and benign tumour of breast	814	25.43
982	Han	female	30	Benign breast tumor	Hyperplasia and benign tumour of breast	814	24.2
970	Han	female	32	Bresat fibroadenoma	Hyperplasia and benign tumour of breast	814	20.8
984	Han	female	33	Benign breast tumor	Hyperplasia and benign tumour of breast	814	20.38
985	Han	female	34	Benign breast tumor	Hyperplasia and benign tumour of breast	814	17.56
943	Han	female	34	Breast cysts	Hyperplasia and benign tumour of breast	814	36.26
986	Han	female	37	Benign breast tumor	Hyperplasia and benign tumour of breast	814	18.75
488	Han	female	37	Breast hyperplasia	Hyperplasia and benign tumour of breast	814	21.61
987	Han	female	38	Benign breast tumor	Hyperplasia and benign tumour of breast	814	26.22
936	Han	female	38	Breast lobular hyperplasia	Hyperplasia and benign tumour of breast	814	15.82
971	Han	female	38	Bresat fibroadenoma	Hyperplasia and benign tumour of breast	814	25.39
972	Han	female	38	Bresat fibroadenoma	Hyperplasia and benign tumour of breast	814	16.19
988	Han	female	40	Benign breast tumor	Hyperplasia and benign tumour of breast	814	22.85
944	Han	female	40	Breast cysts	Hyperplasia and benign tumour of breast	814	8.83
937	Han	female	41	Breast hyperplasia	Hyperplasia and benign tumour of breast	814	22.77
935	Han	female	41	Breast nodules	Hyperplasia and benign tumour of breast	814	20.25
973	Han	female	41	Bresat fibroadenoma	Hyperplasia and benign tumour of breast	814	19.06
974	Han	female	41	Bresat fibroadenoma	Hyperplasia and benign tumour of breast	814	12.05
989	Han	female	42	Benign breast tumor	Hyperplasia and benign tumour of breast	814	17.33
975	Han	female	42	Bresat fibroadenoma	Hyperplasia and benign tumour of breast	814	31.22
952	Han	female	43	Breast hyperplasia	Hyperplasia and benign tumour of breast	814	23.26
945	Han	female	44	Breast cysts	Hyperplasia and benign tumour of breast	814	24.35
906	Han	female	44	Bresat fibroadenoma	Hyperplasia and benign tumour of breast	814	25.01
976	Han	female	44	Bresat fibroadenoma	Hyperplasia and benign tumour of breast	814	20.26
978	Han	female	47	Benign breast tumor	Hyperplasia and benign tumour of breast	814	17.74
941	Han	female	47	Breast cysts	Hyperplasia and benign tumour of breast	814	16.81
946	Han	female	49	Breast cysts	Hyperplasia and benign tumour of breast	814	36.16
509	Han	female	50	Benign breast tumor	Hyperplasia and benign tumour of breast	814	19.58
942	Han	female	51	Breast cysts	Hyperplasia and benign tumour of breast	814	16.76
938	Han	female	52	Breast hyperplasia	Hyperplasia and benign tumour of breast	814	13.32
977	Han	female	55	Bresat fibroadenoma	Hyperplasia and benign tumour of breast	814	27.49
939	Han	female	57	Breast hyperplasia	Hyperplasia and benign tumour of breast	814	23
934	Han	female	57	Breast lumps	Hyperplasia and benign tumour of breast	814	25.6
990	Han	female	58	Benign breast tumor	Hyperplasia and benign tumour of breast	814	36.2
991	Han	female	63	Benign breast tumor	Hyperplasia and benign tumour of breast	814	35.89
965	Han	female	64	Bresat fibroadenoma	Hyperplasia and benign tumour of breast	814	13.18
966	Han	female	68	Bresat fibroadenoma	Hyperplasia and benign tumour of breast	814	15.92
940	Han	female	70	Breast hyperplasia	Hyperplasia and benign tumour of breast	814	19.18
66	Han	female	14	Ovarian cyst	Hyperplasia and benign tumour of gynecology	815	21.46
73	Han	female	19	Ovarian cyst	Hyperplasia and benign tumour of gynecology	815	35.77
67	Han	female	19	Ovarian cyst	Hyperplasia and benign tumour of gynecology	815	19.88
65	Han	female	20	Ovarian cyst	Hyperplasia and benign tumour of gynecology	815	19.95
708	Han	female	22	Ovarian chocolate cyst	Hyperplasia and benign tumour of gynecology	815	20.95
86	Han	female	22	Ovarian teratoma	Hyperplasia and benign tumour of gynecology	815	21.45
702	Han	female	23	Endometrial hyperplasia	Hyperplasia and benign tumour of gynecology	815	16.74
729	Han	female	24	Ovarian teratoma	Hyperplasia and benign tumour of gynecology	815	20.48
93	Han	female	25	Benign ovarian tumor	Hyperplasia and benign tumour of gynecology	815	17.79
87	Han	female	25	Ovarian teratoma	Hyperplasia and benign tumour of gynecology	815	25.29
705	Han	female	26	Ovarian chocolate cyst	Hyperplasia and benign tumour of gynecology	815	33.03
709	Han	female	26	Ovarian chocolate cyst	Hyperplasia and benign tumour of gynecology	815	25.04
80	Han	female	27	Ovarian chocolate cyst	Hyperplasia and benign tumour of gynecology	815	20.57
706	Han	female	28	Ovarian chocolate cyst	Hyperplasia and benign tumour of gynecology	815	21.13
70	Han	female	28	Ovarian cyst	Hyperplasia and benign tumour of gynecology	815	18.6
89	Han	female	28	Ovarian teratoma	Hyperplasia and benign tumour of gynecology	815	16.84
727	Han	female	28	Ovarian teratoma	Hyperplasia and benign tumour of gynecology	815	11.06
694	Han	female	29	Ovarian cyst	Hyperplasia and benign tumour of gynecology	815	21.9
703	Han	female	29	Ovarian cyst	Hyperplasia and benign tumour of gynecology	815	26.5
85	Han	female	29	Ovarian teratoma	Hyperplasia and benign tumour of gynecology	815	20.97
91	Han	female	29	Ovarian teratoma	Hyperplasia and benign tumour of gynecology	815	31.3
710	Han	female	30	Ovarian chocolate cyst	Hyperplasia and benign tumour of gynecology	815	26.62
64	Han	female	31	Endometrial hyperplasia	Hyperplasia and benign tumour of gynecology	815	31.11
94	Han	female	32	Benign ovarian tumor	Hyperplasia and benign tumour of gynecology	815	15.04
704	Han	female	32	Endometriosis	Hyperplasia and benign tumour of gynecology	815	19.05
61	Han	female	32	Leiomyoma of uterus	Hyperplasia and benign tumour of gynecology	815	34.56
77	Han	female	32	Ovarian chocolate cyst	Hyperplasia and benign tumour of gynecology	815	23.04
726	Han	female	32	Ovarian teratoma	Hyperplasia and benign tumour of gynecology	815	18.14
103	Han	female	33	Leiomyoma of uterus	Hyperplasia and benign tumour of gynecology	815	23.25
696	Han	female	33	Leiomyoma of uterus	Hyperplasia and benign tumour of gynecology	815	21.74
707	Han	female	33	Ovarian chocolate cyst	Hyperplasia and benign tumour of gynecology	815	30.84
92	Han	female	33	Ovarian teratoma	Hyperplasia and benign tumour of gynecology	815	20.92
104	Han	female	35	Leiomyoma of uterus	Hyperplasia and benign tumour of gynecology	815	19.45
105	Han	female	35	Leiomyoma of uterus	Hyperplasia and benign tumour of gynecology	815	19.71
730	Han	female	35	Leiomyoma of uterus	Hyperplasia and benign tumour of gynecology	815	18.84
97	Han	female	36	Benign tumors of cervix	Hyperplasia and benign tumour of gynecology	815	33.17
81	Han	female	36	Ovarian chocolate cyst	Hyperplasia and benign tumour of gynecology	815	27.42
76	Han	female	37	Endometriosis	Hyperplasia and benign tumour of gynecology	815	18.96
487	Han	female	37	Endometriosis	Hyperplasia and benign tumour of gynecology	815	29.59
102	Han	female	37	Leiomyoma of uterus	Hyperplasia and benign tumour of gynecology	815	24.24
62	Han	female	39	Leiomyoma of uterus	Hyperplasia and benign tumour of gynecology	815	16.45
101	Han	female	39	Leiomyoma of uterus	Hyperplasia and benign tumour of gynecology	815	31.45
74	Han	female	39	Ovarian cyst	Hyperplasia and benign tumour of gynecology	815	29.06
697	Han	female	40	Leiomyoma of uterus	Hyperplasia and benign tumour of gynecology	815	21.03
90	Han	female	42	Leiomyoma of uterus	Hyperplasia and benign tumour of gynecology	815	23.44
71	Han	female	42	Ovarian cyst	Hyperplasia and benign tumour of gynecology	815	23.31
63	Han	female	43	Adenomyosis	Hyperplasia and benign tumour of gynecology	815	23.61
99	Han	female	43	Leiomyoma of uterus	Hyperplasia and benign tumour of gynecology	815	26.67
725	Han	female	44	Benign tumors of broad ligament	Hyperplasia and benign tumour of gynecology	815	22.62
88	Han	female	44	Ovarian teratoma	Hyperplasia and benign tumour of gynecology	815	24.51
109	Han	female	45	Leiomyoma of uterus	Hyperplasia and benign tumour of gynecology	815	24.77
98	Han	female	45	Leiomyoma of uterus	Hyperplasia and benign tumour of gynecology	815	22.2
106	Han	female	45	Leiomyoma of uterus	Hyperplasia and benign tumour of gynecology	815	19.78
731	Han	female	45	Leiomyoma of uterus	Hyperplasia and benign tumour of gynecology	815	21.17
728	Han	female	45	Ovarian teratoma	Hyperplasia and benign tumour of gynecology	815	18.05
96	Han	female	46	Benign tumors of uterus	Hyperplasia and benign tumour of gynecology	815	33.4
79	Han	female	46	Ovarian chocolate cyst	Hyperplasia and benign tumour of gynecology	815	14.61
84	Han	female	46	Ovarian cyst	Hyperplasia and benign tumour of gynecology	815	31.08
107	Han	female	47	Leiomyoma of uterus	Hyperplasia and benign tumour of gynecology	815	21.94
78	Han	female	48	Ovarian chocolate cyst	Hyperplasia and benign tumour of gynecology	815	21.09
72	Han	female	50	Ovarian cyst	Hyperplasia and benign tumour of gynecology	815	20.85
108	Han	female	51	Leiomyoma of uterus	Hyperplasia and benign tumour of gynecology	815	24.39
100	Han	female	54	Leiomyoma of uterus	Hyperplasia and benign tumour of gynecology	815	11.82
68	Han	female	54	Ovarian cyst	Hyperplasia and benign tumour of gynecology	815	20.75
508	Han	female	55	Leiomyoma of uterus	Hyperplasia and benign tumour of gynecology	815	27.28
75	Han	female	57	Ovarian cyst	Hyperplasia and benign tumour of gynecology	815	26.61
69	Han	female	61	Ovarian cyst	Hyperplasia and benign tumour of gynecology	815	26.71
95	Han	female	81	Benign ovarian tumor	Hyperplasia and benign tumour of gynecology	815	30.63
219	Han	male	16	Lipoma	Hyperplasia and benign tumour of thyroid and others	824	32.12
503	Han	male	16	Thyroid adenoma	Hyperplasia and benign tumour of thyroid and others	824	25.02
294	Han	female	25	Benign tumors of submandibular gland	Hyperplasia and benign tumour of thyroid and others	824	28.36
955	Han	female	25	Thyroid adenoma	Hyperplasia and benign tumour of thyroid and others	824	20.35
295	Han	female	26	Benign tumors of submandibular gland	Hyperplasia and benign tumour of thyroid and others	824	24.39
962	Han	female	36	Benign thyroid tumor	Hyperplasia and benign tumour of thyroid and others	824	12.22
993	Han	female	36	Lipoma	Hyperplasia and benign tumour of thyroid and others	824	19.24
220	Han	male	36	Lipoma	Hyperplasia and benign tumour of thyroid and others	824	21.43
293	Han	female	40	Hemangioma	Hyperplasia and benign tumour of thyroid and others	824	26.71
591	Han	female	41	Benign neoplasm of pituitary gland	Hyperplasia and benign tumour of thyroid and others	824	20.24
992	Han	female	44	Lipoma	Hyperplasia and benign tumour of thyroid and others	824	23.64
291	Han	male	44	Lymphangioma of parotid gland	Hyperplasia and benign tumour of thyroid and others	824	29.18
333	Han	female	46	Corticotropinoma	Hyperplasia and benign tumour of thyroid and others	824	23.14
504	Han	female	46	Thyroid adenoma	Hyperplasia and benign tumour of thyroid and others	824	32.54
956	Han	female	46	Thyroid adenoma	Hyperplasia and benign tumour of thyroid and others	824	17.98
963	Han	female	47	Benign thyroid tumor	Hyperplasia and benign tumour of thyroid and others	824	27.73
957	Han	female	47	Thyroid adenoma	Hyperplasia and benign tumour of thyroid and others	824	17.88
200	Han	female	49	Hemangioma	Hyperplasia and benign tumour of thyroid and others	824	29.8
964	Han	male	50	Benign thyroid tumor	Hyperplasia and benign tumour of thyroid and others	824	11.6
505	Han	female	50	Thyroid adenoma	Hyperplasia and benign tumour of thyroid and others	824	22.26
954	Han	male	51	Thyroid adenoma	Hyperplasia and benign tumour of thyroid and others	824	16.38
958	Han	female	51	Thyroid adenoma	Hyperplasia and benign tumour of thyroid and others	824	14.55
959	Han	female	60	Thyroid adenoma	Hyperplasia and benign tumour of thyroid and others	824	35.85
292	Han	male	61	Lymphangioma of parotid gland	Hyperplasia and benign tumour of thyroid and others	824	33.31
948	Han	female	61	Thyroid adenoma	Hyperplasia and benign tumour of thyroid and others	824	22.86
506	Han	female	62	Thyroid adenoma	Hyperplasia and benign tumour of thyroid and others	824	32.35
960	Han	female	63	Thyroid adenoma	Hyperplasia and benign tumour of thyroid and others	824	33.43
507	Han	male	65	Thyroid adenoma	Hyperplasia and benign tumour of thyroid and others	824	31.88
961	Han	male	68	Thyroid adenoma	Hyperplasia and benign tumour of thyroid and others	824	11.17
953	Han	female	73	Thyroid adenoma	Hyperplasia and benign tumour of thyroid and others	824	25.1
201	Han	male	75	Hemangioma	Hyperplasia and benign tumour of thyroid and others	824	24.88
950	Han	female	79	Thyroid adenoma	Hyperplasia and benign tumour of thyroid and others	824	17.21
502	Han	male	80	Aortic aneurysm	Hyperplasia and benign tumour of thyroid and others	824	30.63
400	Han	male	85	Thyroid adenoma	Hyperplasia and benign tumour of thyroid and others	824	44.07
296	Han	female	16	T - cell leukemia	Malignant tumour of others	900	21.42
595	Han	male	19	Malignant tumor of cerebellum	Malignant tumour of others	900	25.28
298	Han	female	26	Malignant tumor of parotid gland	Malignant tumour of others	900	24.69
222	Han	female	33	Malignant tumor of tibia	Malignant tumour of others	900	21.58
999	Han	female	33	Thyroid malignant tumor	Malignant tumour of others	900	11.92
924	Han	male	38	Chronic myeloid leukemia	Malignant tumour of others	900	30.47
297	Han	female	38	Malignant tumor of neck skin	Malignant tumour of others	900	26.53
221	Han	male	39	Malignant tumor of upper limb	Malignant tumour of others	900	17.87
594	Han	female	42	Malignant tumor of conarium	Malignant tumour of others	900	31.65
921	Han	female	43	Acute grain - mononuclear cell leukemia	Malignant tumour of others	900	37.06
512	Han	female	45	Thyroid malignant tumor	Malignant tumour of others	900	28.4
1000	Han	female	46	Thyroid malignant tumor	Malignant tumour of others	900	12.57
998	Han	female	53	Thyroid malignant tumor	Malignant tumour of others	900	16.44
997	Han	female	55	Thyroid malignant tumor	Malignant tumour of others	900	12.17
203	Han	male	56	Hodgkin's disease	Malignant tumour of others	900	19.16
922	Han	male	58	Acute myeloid leukemia	Malignant tumour of others	900	26.28
251	Han	female	58	T - cell leukemia	Malignant tumour of others	900	20.72
687	Han	female	60	Malignant tumor of adrenal gland	Malignant tumour of others	900	20.49
596	Han	male	60	Malignant tumor of callosum	Malignant tumour of others	900	21.61
925	Han	male	63	B - cell lymphoma	Malignant tumour of others	900	28.22
923	Han	male	64	T - cell leukemia	Malignant tumour of others	900	24.45
926	Han	male	65	B - cell lymphoma	Malignant tumour of others	900	28.01
223	Han	female	73	Malignant tumor of humerus	Malignant tumour of others	900	34.16
1017	Han	male	32	Malignant tumor of rectum	Malignant tumour of digestive system	901	17.82
207	Han	male	36	Primary hepatic carcinoma	Malignant tumour of digestive system	901	20.28
518	Han	female	37	Malignant tumor of rectum	Malignant tumour of digestive system	901	45.72
846	Han	male	38	Malignant tumor of colon	Malignant tumour of digestive system	901	60.82
208	Han	female	42	Primary hepatic carcinoma	Malignant tumour of digestive system	901	12.24
531	Han	male	44	Malignant tumor of colon	Malignant tumour of digestive system	901	63.66
516	Han	male	44	Primary hepatic carcinoma	Malignant tumour of digestive system	901	24.31
767	Han	male	46	Hepatic carcinoma	Malignant tumour of digestive system	901	27.37
538	Bai	female	46	Malignant gastric tumor	Malignant tumour of digestive system	901	17.26
519	Han	male	46	Malignant tumor of rectum	Malignant tumour of digestive system	901	30.33
847	Han	male	49	Malignant gastric tumor	Malignant tumour of digestive system	901	29.31
520	Han	female	49	Malignant tumor of rectum	Malignant tumour of digestive system	901	47.66
205	Han	female	49	Pancreas malignant tumor	Malignant tumour of digestive system	901	20.8
209	Han	male	49	Primary hepatic carcinoma	Malignant tumour of digestive system	901	20.4
532	Han	female	50	Malignant tumor of colon	Malignant tumour of digestive system	901	37.38
276	Han	male	50	Malignant tumor of middle esophagus	Malignant tumour of digestive system	901	32.89
850	Han	male	55	Hepatic carcinoma	Malignant tumour of digestive system	901	51.42
521	Han	female	56	Malignant tumor of rectum	Malignant tumour of digestive system	901	27.41
522	Han	male	56	Malignant tumor of rectum	Malignant tumour of digestive system	901	57.78
210	Han	male	56	Primary hepatic carcinoma	Malignant tumour of digestive system	901	29.49
523	Han	female	57	Malignant tumor of rectum	Malignant tumour of digestive system	901	46.85
524	Han	male	58	Malignant tumor of rectum	Malignant tumour of digestive system	901	33.08
211	Han	male	58	Primary hepatic carcinoma	Malignant tumour of digestive system	901	25.67
215	Han	male	59	Malignant duodenal tumor	Malignant tumour of digestive system	901	42.75
241	Han	female	59	Malignant tumor of rectum	Malignant tumour of digestive system	901	34.49
525	Han	female	59	Malignant tumor of rectum	Malignant tumour of digestive system	901	34.84
212	Han	male	59	Primary hepatic carcinoma	Malignant tumour of digestive system	901	24.29
213	Han	male	59	Primary hepatic carcinoma	Malignant tumour of digestive system	901	29.28
848	Han	male	60	Malignant gastric tumor	Malignant tumour of digestive system	901	17.73
533	Han	female	61	Malignant tumor of colon	Malignant tumour of digestive system	901	45.99
206	Han	male	62	Bile duct malignant tumor	Malignant tumour of digestive system	901	22.23
583	Han	male	62	Gastro-esophageal junction malignant tumo	Malignant tumour of digestive system	901	38.66
526	Han	male	62	Malignant tumor of rectum	Malignant tumour of digestive system	901	41.51
527	Han	male	62	Malignant tumor of rectum	Malignant tumour of digestive system	901	38.07
214	Han	male	63	Bile duct carcinoma	Malignant tumour of digestive system	901	34.52
537	Han	male	64	Malignant duodenal tumor	Malignant tumour of digestive system	901	42.93
534	Han	male	64	Malignant tumor of colon	Malignant tumour of digestive system	901	51.58
528	Han	male	64	Malignant tumor of rectum	Malignant tumour of digestive system	901	22.97
1016	Han	male	65	Distal pancreas malignant tumor	Malignant tumour of digestive system	901	52.5
539	Han	male	65	Malignant gastric tumor	Malignant tumour of digestive system	901	32.5
529	Han	male	65	Malignant tumor of rectum	Malignant tumour of digestive system	901	41.16
834	Han	male	66	Hepatic carcinoma	Malignant tumour of digestive system	901	50.5
1019	Han	female	66	Malignant tumor of colon sigmoideum	Malignant tumour of digestive system	901	23.87
1021	Han	male	68	Malignant gastric tumor	Malignant tumour of digestive system	901	31.68
530	Han	male	68	Malignant tumor of rectum	Malignant tumour of digestive system	901	26.5
536	Han	male	69	Malignant tumor of colon sigmoideum	Malignant tumour of digestive system	901	31.13
540	Han	female	71	Malignant gastric tumor	Malignant tumour of digestive system	901	57.95
849	Han	male	71	Malignant gastric tumor	Malignant tumour of digestive system	901	40.3
535	Han	female	71	Malignant tumor of colon	Malignant tumour of digestive system	901	28
1018	Han	female	73	Malignant tumor of rectum	Malignant tumour of digestive system	901	30.84
541	Han	female	74	Malignant gastric tumor	Malignant tumour of digestive system	901	27.75
542	Han	male	78	Malignant gastric tumor	Malignant tumour of digestive system	901	51.41
517	Han	female	79	Primary hepatic carcinoma	Malignant tumour of digestive system	901	34.25
1020	Han	female	80	Malignant tumor of colon ascendens	Malignant tumour of digestive system	901	45.04
262	Han	male	33	Malignant lung tumor	Malignant tumour of respiratory system	903	32.72
263	Han	female	40	Malignant lung tumor	Malignant tumour of respiratory system	903	37.74
264	Han	male	43	Malignant lung tumor	Malignant tumour of respiratory system	903	17.48
265	Han	male	44	Malignant lung tumor	Malignant tumour of respiratory system	903	22.19
914	Han	female	45	Malignant lung tumor	Malignant tumour of respiratory system	903	29.61
266	Han	male	47	Malignant lung tumor	Malignant tumour of respiratory system	903	20.61
267	Han	female	48	Malignant lung tumor	Malignant tumour of respiratory system	903	31.32
258	Han	male	49	Malignant lung tumor	Malignant tumour of respiratory system	903	23.98
268	Han	male	52	Malignant lung tumor	Malignant tumour of respiratory system	903	39.14
269	Han	male	55	Malignant lung tumor	Malignant tumour of respiratory system	903	42.45
915	Han	male	55	Malignant lung tumor	Malignant tumour of respiratory system	903	31.81
270	Han	male	58	Malignant lung tumor	Malignant tumour of respiratory system	903	27.14
593	Han	female	58	Malignant lung tumor	Malignant tumour of respiratory system	903	25.99
271	Han	male	59	Malignant lung tumor	Malignant tumour of respiratory system	903	22.85
254	Han	male	61	Malignant lung tumor	Malignant tumour of respiratory system	903	26.98
272	Han	male	62	Malignant lung tumor	Malignant tumour of respiratory system	903	28.15
273	Han	female	64	Malignant lung tumor	Malignant tumour of respiratory system	903	31.93
274	Han	male	65	Malignant lung tumor	Malignant tumour of respiratory system	903	24.46
255	Han	female	69	Malignant lung tumor	Malignant tumour of respiratory system	903	28.81
910	Han	male	72	Malignant lung tumor	Malignant tumour of respiratory system	903	33.36
261	Han	male	75	Malignant lung tumor	Malignant tumour of respiratory system	903	28.13
275	Han	male	78	Malignant lung tumor	Malignant tumour of respiratory system	903	25.02
514	Han	female	35	Malignant breast tumor	Malignant tumour of breast	904	15.67
1001	Han	female	40	Malignant breast tumor	Malignant tumour of breast	904	9.34
1002	Han	female	40	Malignant breast tumor	Malignant tumour of breast	904	24.15
1003	Han	female	40	Malignant breast tumor	Malignant tumour of breast	904	10.56
1004	Han	female	41	Malignant breast tumor	Malignant tumour of breast	904	26.2
515	Han	female	44	Malignant breast tumor	Malignant tumour of breast	904	38.24
1005	Han	female	47	Malignant breast tumor	Malignant tumour of breast	904	21.81
1006	Han	female	47	Malignant breast tumor	Malignant tumour of breast	904	32.37
1007	Han	female	49	Malignant breast tumor	Malignant tumour of breast	904	34.76
1008	Han	female	51	Malignant breast tumor	Malignant tumour of breast	904	26.88
1009	Han	female	51	Malignant breast tumor	Malignant tumour of breast	904	18.27
909	Han	female	53	Malignant breast tumor	Malignant tumour of breast	904	40.75
1010	Han	female	53	Malignant breast tumor	Malignant tumour of breast	904	34.72
1011	Han	female	53	Malignant breast tumor	Malignant tumour of breast	904	33.24
1012	Han	female	60	Malignant breast tumor	Malignant tumour of breast	904	26.76
1013	Han	female	60	Malignant breast tumor	Malignant tumour of breast	904	22.34
1014	Han	female	64	Malignant breast tumor	Malignant tumour of breast	904	26.9
1015	Han	female	69	Malignant breast tumor	Malignant tumour of breast	904	19.78
111	Han	female	25	Chorio-epithelioma	Malignant tumour of urogenital system	905	38.05
733	Han	female	31	Malignant ovarian tumor	Malignant tumour of urogenital system	905	21.07
732	Han	female	32	Chorio-epithelioma	Malignant tumour of urogenital system	905	20.18
115	Han	female	44	Malignant ovarian tumor	Malignant tumour of urogenital system	905	21.34
259	Han	male	49	Malignant kidney tumor	Malignant tumour of urogenital system	905	23.98
110	Han	female	58	Cervical carcinoma in situ	Malignant tumour of urogenital system	905	39.22
116	Han	female	59	Malignant endometrium tumor	Malignant tumour of urogenital system	905	19.89
117	Han	female	61	Malignant cervix tumor	Malignant tumour of urogenital system	905	48.04
114	Han	female	61	Malignant ovarian tumor	Malignant tumour of urogenital system	905	23.29
112	Han	female	63	Malignant ovarian tumor	Malignant tumour of urogenital system	905	61.88
204	Han	female	65	Malignant kidney tumor	Malignant tumour of urogenital system	905	24.41
113	Han	female	65	Malignant ovarian tumor	Malignant tumour of urogenital system	905	28.18
336	Han	male	66	Malignant kidney tumor	Malignant tumour of urogenital system	905	14.71
334	Han	female	67	Malignant bladder tumor	Malignant tumour of urogenital system	905	21.17
337	Han	male	69	Malignant prostatetumor	Malignant tumour of urogenital system	905	37.51
335	Han	male	71	Malignant bladder tumor	Malignant tumour of urogenital system	905	24.97
513	Han	male	79	Malignant neoplasm of descended testis	Malignant tumour of urogenital system	905	52.65
592	Han	male	41	Secondary bone malignancies	Metastatic and secondary carcinoma	909	41.05
929	Han	male	44	Secondary bone malignancies	Metastatic and secondary carcinoma	909	184.04
918	Han	male	49	Widespread metastatic cancer	Metastatic and secondary carcinoma	909	145.26
252	Han	female	52	Secondary pleura malignancies	Metastatic and secondary carcinoma	909	23.08
253	Han	female	52	Secondary pleura malignancies	Metastatic and secondary carcinoma	909	23.25
484	Han	male	60	Secondary pleura malignancies	Metastatic and secondary carcinoma	909	187.03
485	Han	female	60	Secondary pleura malignancies	Metastatic and secondary carcinoma	909	22.01
995	Han	female	60	Secondary trunk malignancies	Metastatic and secondary carcinoma	909	37.98
472	Hui	male	64	Secondary bone malignancies	Metastatic and secondary carcinoma	909	27.42
933	Han	female	64	Secondary lung cancer	Metastatic and secondary carcinoma	909	195.17
902	Han	female	69	Secondary bone malignancies	Metastatic and secondary carcinoma	909	72.34
845	Han	female	70	Malignant neoplasm overlapping lesion of digestive system	Metastatic and secondary carcinoma	909	116.35
931	Han	male	71	Secondary lung cancer	Metastatic and secondary carcinoma	909	178.1
471	Han	male	72	Widespread metastatic cancer	Metastatic and secondary carcinoma	909	49.6
289	Han	male	73	Malignant neoplasm overlapping lesion of digestive system	Metastatic and secondary carcinoma	909	62.45
996	Han	female	74	Secondary hepatic malignancies	Metastatic and secondary carcinoma	909	57.61
118	Han	male	75	Secondary lung cancer	Metastatic and secondary carcinoma	909	186.83
486	Yu	female	76	Secondary hepatic malignancies	Metastatic and secondary carcinoma	909	36.2
686	Han	female	76	Secondary lung cancer	Metastatic and secondary carcinoma	909	130.82
930	Han	male	77	Widespread metastatic cancer	Metastatic and secondary carcinoma	909	55.97
366	Han	female	81	Secondary bone malignancies	Metastatic and secondary carcinoma	909	43.19
470	Han	male	81	Widespread metastatic cancer	Metastatic and secondary carcinoma	909	146.31
474	Han	male	81	Widespread metastatic cancer	Metastatic and secondary carcinoma	909	178.29
