# Supplementary material for: Circulating Serum Trefoil Factor 3 (TFF3) Is Dramatically Increased in Chronic Kidney Disease
Source: PLoS One. 2013 Nov 25;8(11):e80271. doi: 10.1371/journal.pone.0080271 (PMC3840008; doi:10.1371/journal.pone.0080271)
Supplement: Dataset S2 — The excerptions of medical records and examination results of 150 patients used in the CKD cohort study. (XLS) [file pone.0080271.s002.xls]

## Sheet: Sheet1
Supporting information: Table2. The excerptions of medical records and examination results of 150 patients used in the CKD cohort study
Case number	Gender	Age	Height	Weight	Blood pressure	Clinical diagnosis	CKD stage	GFR	Serum TFF3	Urine TFF3	Urine TFF3/UCr	SCr	UCr	Urine total protein	Urinary volume	Results of urine routine examinations							Results of blood routine examinations								Relults of blood biochemical examinations
																PH	Glucose	Protein	RBC	WBC			WBC	NEUT%	LYM%	RBC	HGB	HCT	PLT	ESR	BUN	Ca	P	UA	Cys C	CRP	AST	ALT	AKP	γ-GT	LDH	TP	ALB	GLOB	PA	GLU	HbA1C	FRUC	CHOL
		(years)	(cm)	(kg）	（mmHg）			（ml/min/1.73m2）	(ng/ml)	(ng/ml)	(ng/mg)	（umol/L）	（umol/L)	（mg/24hr）	（ml/24hr）								（109/L）	（%）	（%）	（1012/L）	（g/L）		（109/L）	（mm/hr)	(mmol/L)	(mmol/L)	(mmol/L)	(umol/L)	(mg/L)	(mg/L)	(U/L)	(U/L)	(U/L)	(U/L)	(U/L)	(g/L)	(g/L)	(g/L)	(mg/L)	(mmol/L)	（%）	(umol/L)	(mmol/L)
388	male	29	168	61.5	122/78	Chronic glomerulonephritis	1	184.35	17.9815	1754.64	1421.59	52	10911	866(mg/L)		6	-	++	2--3	0--1			6.97	36.6	51.4	5.72	152	0.455	206	3	5.2	2.12	1.21	447	0.61	1.31	16	27	46	49	170	58	35	23	443	3.5			5.91
317	male	38	168	60	120/80	Chronic glomerulonephritis	1	93.0705	19.4558	274.309	215.815	87	11236	97.28	1300	5.5	-	-	3--8	0--1			4.87	47.9	38.3	5.02	150	0.455	155	3	4.7	2.17	1.2	390	0.66	<1	16	18	50	23	151	67	43	24	383	3.4	5.48	208	3.31
340	male	65	176	82.5	150/80	Chronic glomerulonephritis	1	125.911	20.0688	261.195	212.69	63	10856	1006.85	2100	6.5	-	+	2--5	0--1			4.77	67.2	22.3	5.12	154	0.459	139	2	4.5	2.26	1	391	0.81	1.94	17	6	60	18	215	66	39	27	270	4.5	5.25	201	4.76
398	male	31	168	63	130/90	Chronic glomerulonephritis, renal hypertension	1	127.803	15.5974	998.2	880.208	69.3	10025	157.5	1600	6.5	-	-	++	0--1			6.64	52.1	32.3	4.12	121	0.366	276	10	3.5	2.34	1.4	231	0.62	<1	36	45	54	24	134	66	36	30	157	4	5.5	246	3.18
19	male	19	172	69	140/95	Chronic nephritis	1	140.257	45.7625	647.051	568.921	69	10054	2193.39	2500	6.5	-	+++	3--8	0--1			5.81	58.5	32.1	4.11	124	0.373	180	8	4.6	2.33			0.69	1.54	12	14				62	33	29		4.4	4.9	257	4
86	male	42	170	62	110/70	Chronic nephritis	1	117.475	23.4667	563.257	503.101	71	9897	2936.59	1400	5.5	-	+++	2--3	0--1			5.59	57.9	32.2	4.68	137	0.413	243	2	3.4	2.23	1.13	298	0.51	1.38	11	9	51	22	154	70	42	28	292	4.6	5.81	180	3.71
453	male	67	165	57	110/70	Chronic nephritis	1	113.966	17.4647	285.239	381.181	68	6615	103.64	800	6.5	-	-	+	2--5			5.91	63.3	29	5.15	167	0.469	207	2	5	2.25	0.88	409	0.62	1.74	24	28	76	12	159	67	42	25	424	7	5.3	295	3.77
242	male	44	166	71	140/110	IgA nephropathy	1	127.487	14.7301	201.56	1524.2	66	1169	3038	1100	5.5	-	+++	0--3	2--3			14.9	66	28.5	5.9	176	0.538	225	4	5.1	2.35	1	514	0.95	1.61	19	23				61	33	28		4.1	4.9	175	6.27
438	male	19	170	62	110/70	Nephrotic syndrome	1	362	17.7057	39	183.872	32	1875	626(mg/L)		6.5	-	(+-)	0--3	0--1			4.87	67.7	24.7	5.99	182	0.53	232	20	4	2.14	0.99	559	0.82	14.5	24	22				67	34	33		4.8	4.87	241	8.39
61	male	22	170	60	100/60	Nephrotic syndrome	1	139.107	24.4524	453.934	391.338	68	10254	3266.46	1100	6	-	+++	+	0--1			7.14	51.2	39.6	4.62	143	0.432	134	5	7.5	2.2		364	0.91	2.98	11	10				64	37	27		2.6	5.6	182	3.81
45	male	62	172	59	90/59	Nephrotic syndrome	1	122.409	44.9076	136.806	109.158	64.9	11079	1023.58	3000	6	-	+	+	0--1			6.23	44	41.2	4.34	132	0.387	258	23	3.6	1.89	1.35	298	0.61	1.12	14	11				44	21	23		3.3			6.31
401	male	68	164	54	140/80	Nephrotic syndrome	1	138.316	17.3454	136.278	137.538	58	8759	563.3	1400	6	-	++	2--5	0--1			5.24	62	31.2	4.86	146	0.444	251	3	5.1	2.46	1.18	325	0.55	1.41	21	33				79	47	32		5.1	5.54	223	4.12
6	male	49	175	80	120/80	Obesity-related glomerulopathy	1	90.2078	36.544	148.344	164.579	86	7968	688.41	1000	5.5	-	+++	0--3	3--8			5.07	72.1	20.8	4.49	151	0.418	177	18	3.8	2.21	1.1	304	0.59	1	26	33				62	30	32		7.5	5.6	247	10.51
118	male	49	176	65	118/80	Latent nephritis	1	150.201	23.6204	442.453	367.256	47	10650	73(mg/L)		5	-	-	2--5	0--1			4.75	58.5	31.8	4.93	138	0.422	239	13	3.3	2.16	1.2	266	0.47	1.47	32	34	49	22	237	72	41	31	350	3.9	5.72	238	5.45
170	male	64	160	48	150/90	Anaphylatic purpura nephritis	1	101.819	27.1181	229.997	311.597	75	6525	1395.03	2500	6.5	-	-	+++	0--1			5.13	72.8	18.5	4.45	138	0.411	203	9	3.9	2.26	1.25	394	0.51	5.6	17	17				82	45	37		4.5	5.71	259	4.17
433	female	23	167	44	90/60	Chronic glomerulonephritis	1	153.627	16.9003	39	397.189	51.5	868	1635.2	1850	5.5	-	++	++++	0--1			7.03	39.6	51.9	5.3	159	0.486	209	5	3.2	2.06	1	372	0.59	1.74	19	24	81	95	158	67	37	30	505	5.8	5.82	279	5.59
338	female	30	158	54.5	100/60	Chronic glomerulonephritis	1	157.753	19.2281	208.876	215.205	48.5	8580	136.02	1100	5.5	-	-	+	0--1			8.81	67.7	24.3	4.12	122	0.371	228	20	1.9	2.25	1.12	221	0.51	9.95	11	9	65	8	169	69	38	31	244	4.3	5.4	195	4.47
421	female	31	160	54	100/60	Chronic glomerulonephritis	1	163.029	14.7773	425.165	497.019	47	7562			5.5	-	-	++	0--1			4.17	42.3	47.7	5.35	153	0.465	192	44	4.9	1.91	1.1	344	0.76	1.37	34	28	96	64	179	59	25	34	303	4.1	5.89	204	8.69
350	female	21	153	54.5	100/60	Chronic nephritis	1	147.277	20.9408	347.456	300.569	54	10219	3285(mg/L)		6.5	-	+++	0--3	3--8			7.79	30.8	56.6	4.02	117	0.343	458	115	1.2	1.57	2.28	400	0.49	2.22	20	27	71	37	186	36	12	24	306	3.8	5.12	144	11.33
30	female	29	157	58	120/80	Chronic nephritis	1	195.273	21.4373	524.682	501.1	41	9256	204.72	1400	5	-	-	2--5	0--1			5.71	48.3	45.3	5.5	164	0.489	237	9	4.2	1.86	1.14	503	0.51	<1	15	12	86	19	151	48	24	24	437	5.1	5.49	235	8.43
21	female	33	160	58	120/80	Chronic nephritis	1	120.759	25.1492	381.482	337.264	59.4	9999	1476(mg/L)		6	-	+++	3--8	2--3			5.93	44	39.6	3.61	114	0.322	137	29	4.6	2.08	1.51	352	0.83	3.93	32	15	90	69	306	52	25	27	145	4.9	6.3	297	2.72
239	female	37	168	64	100/68	Chronic nephritis	1	136.183	14.9831	214.808	238.705	53	7955	808.3	1700	6	-	++	3--8	0--1			6.29	56.8	28	4.59	151	0.424	211	13	7.1	2.01	1.16	400	0.68	1.39	27	15	50	16	230	50	27	23	361	4.5	5.55	157	5.91
261	female	39	158	61	110/70	Chronic nephritis	1	169.733	16.2687	39	56.9193	44	6057	119.79	1600	5.5	-	-	3--8	0--1			8.3	61.4	33.5	4.99	154	0.44	167	15	7.9	1.87	0.95	319	0.9	4.02	14	21	44	63	320	44	18	26	399	3.5	5.84	177	15.27
37	female	32	168	57	85/60	IgA nephropathy	1	157.948	22.2653	211.25	345.441	48	5406	783.96	600	6.5	-	++	++	0--1			7.55	63.9	31.4	4.19	127	0.373	210	32	5.7	1.92	0.95	467	0.76		11	14	60	21	198	48	23	25	485	5.1	5.19	191	12.42
71	female	50	165	53	100/60	IgA nephropathy	1	120.561	34.7999	1057.37	922.626	56	10131	3710	1200	6	-	+++	0--3	2--5			8.86	60	32.3	5.47	151	0.466	298	9	3.9	2.44	1	437	0.69	5.31	37	63	61	49	241	81	47	34	568				6.18
99	female	40	160	78	100/60	Nephrotic syndrome	1	110.664	30.961	795.764	682.569	62	10306	1138.32	700	6	-	+++	0--3	2--3			13.3	58.1	35.5	4.02	126	0.352	277	101	2.4	2.04	1.13	351	0.57	3.11	16	11	56	25	183	60	22	38	248	4.6	4.9	264	9.29
291	female	46	155	50	120/80	Nephrotic syndrome	1	99.9163	22.4768	342.836	281.582	66	10763	2889.8	1200	5.5	-	+++	+	0--1			5.89	64.8	27	5.4	154	0.466	186	3	5.5	2.19	0.85	443	0.73	1.55	17	23	56	34	150	77	46	31	457	5.7	5.85	264	5.66
133	female	29	160	62.5	106/60	Systemic lupus erythematosus，lupus nephritis	1	172.191	22.2305	39	173.508	45.4	1987	556.19	800	6.5	-	-	2--3	0--1			9.74	76.3	14.6	3.49	106	0.307	244	5	6	2.26	1.01	306	0.53	<1	24	35	56	23	221	79	50	29	427	4.4	5.82	256	4.38
33	female	49	160	58	104/70	Latent nephritis	1	115.87	28.6671	814.729	663.003	58	10863	122.69	1630	5.5	-	-	+	0--1			10.5	63.8	27.9	3.89	105	0.342	210	8	7.2	2.08	1.27	393	1.28	5.3	13	<6	58	93	219	50	30	20	482	3.1	5.38	175	7.26
158	female	17	158	44	90/60	Anaphylatic purpura nephritis	1	208.568	20.8912	78.4142	89.3621	42	7757	1857(mg/L)		5.5	-	+	3--8	0--3			13.5	78.7	16.6	4.69	129	0.402	283	9	2.4	2.2	1.26	237	0.68	<1	12	16	80	15	165	63	36	27	401	3.3	5.47	224	4.92
80	male	31	183	100	120/90	Chronic glomerulonephritis	2	82.2986	26.267	256.388	208.085	99	10892	3865.86	2000	5.5	-	+++	++	0--1			7.47	65.6	22.2	5.59	161	0.496	179	5	4.5	2.28	1.03	716	0.92	20.8	18	25	80	117	151	71	41	30	390	4.8	5.85	199	5.17
82	male	32	172	65	100/70	Chronic glomerulonephritis	2	88.3955	25.6388	662.335	568.561	93	10298			5.5	-	++	0--3	2--5			4.14	59	25.7	5.6	154	0.48	237	2	5.2	2.32	0.83	471	0.68	<1	18	15	58	12	160	76	49	27	462	4.1	5.92	232	5.37
303	male	44	175	76	120/70	Chronic glomerulonephritis	2	75.2297	27.2973	121.587	158.017	101.2	6802	312	2600	5.5	-	-	0--3	0--1			4.41	48.8	35.9	4.1	117	0.372	146	6	7.1	2.42	1.09	538	1.05	1.95	14	<6	45	9	115	65	40	25	335	4.3	5.4	264	2.24
90	male	63		95	148/100	Chronic glomerulonephritis, chronic renal insufficiency	2	65.6324	42.0614	373.621	313.687	107.3	10529	6375.7	2200	5.5	-	+++	3--8	0--1			8.24	65	25	4.56	132	0.401	132	17	6.3	2.19	1.47	468	0.83	3.23	15	10	43	14	179	65	36	29	315	2.8	5.02	189	4.55
100	male	52	168	75	110/70	Chronic nephritis	2	66.9239	24.3649	775.835	682.834	108.6	10044	1611.65	800	5	-	+++	3--8	0--1			8.13	52.5	35.6	4.44	133	0.399	185	13	4.3	2.28	1.07	532	0.89	<1	21	28	55	37	154	74	42	32	362	3.4	5.6	203	5.72
269	male	57	170	57	98/58	Chronic nephritis	2	78.6717	23.1406	75.8718	63.4058	94	10578			5.5	-	-	2--3	2--5			7.7	57.7	23.1	4.33	141	0.39	229	27	6.4	2.1	0.98	581	1.19	1.69	16	15	60	30	248	58	27	31	467	7.6	7.3	303	7.81
48	male	68	165	62	100/70	Diabetic nephropathy, chronic renal insufficiency	2	60.0787	66.3303	1731.81	1836.3	114	8337	706.35	1000	5.5	-	+++	+	0--1			7.67	75	17.2	3.67	69	0.247	510	124	4.7	2.24	1.16	411	1.29	110	15	<6	70	17	184	90	37	53	130	5.1	5.45	252	3.25
17	male	37	170	59	140/90	IgA nephropathy	2	77.7892	42.1954	652.737	900.467	101	6408	753.62	2000	5.5	-	+	2--3	0--1			6.89	57.8	34.4	4.76	142	0.406	217	12	7	2.38	0.73	380	0.75	1.53	23	23				71	43	28		4.7	6.1	279	4.26
456	male	23	173	80	118/70	IgA nephropathy, chronic renal insufficiency	2	71.3953	13.8486	2049.35	1668.01	116	10861			5.5	-	+++	2--3	0--1			5.4	53.9	34.6	4.38	133	0.398	148	10	3.3	2.33	1.04	336	0.9	3.37	29	26	108	27	210	74	44	30	278	4	5.97	248	4.85
253	male	22	170	62	120/70	IgA nephropathy, chronic renal insufficiency	2	63.1246	36.0759	400.166	531.071	129	6661	3138.82	800	5.5	-	+++	++	3--8			4.01	45.5	39.5	4.45	123	0.387	219	14	4.9	2.24	1.11	307	0.79	8.89	15	11	79	16	150	66	37	29	267	3.2	5.74	205	4.58
76	male	20	170	63	110/60	Nephrotic syndrome	2	87.9176	62.4849	1518.81	1263.18	100	10629	2067.07	500	6	-	+++	0--3	3--8			6.71	68.6	19.9	5.16	147	0.452	192	5	5.2	2.19	0.98	468	1.1	1.45	22	19	96	19	227	81	43	38	415	5.4	5.6	263	3.28
462	male	50	172	70	140/100	Nephrotic syndrome	2	72.5534	39.6912	720.001	5926.27	102.3	1074	3593.25	1300	6	+++	++	5--8	4--6			6.71	58.6	26.5	4.48	133	0.409	173	13	5.2	2.06	1.09	421	1	4.3	14	16	69	19	160	69	38	31	323	4.3	5.83	225	4.01
458	male	61	161	61	130/80	Nephrotic syndrome,hypertension stage Ⅱ	2	83.1455	21.9436	312.252	271.043	89	10184	792.13	1500	5.5	-	+++	2--5	0--1			8.57	68	22.9	5.11	160	0.49	124	2	5.9	2.3	0.97	342	1.01	<1	18	10	86	16	204	76	46	30	487	3.2	5.35	227	4.16
460	male	49	160	69	110/90	Obesity-associated glomerulonephropathy	2	83.0044	15.9273	2691.2	2252.22	92	10563	1157.3	1330.9	6.5	-	+	++++	0--1			6.22	47.2	38.4	4.67	149	0.442	270	13	3.4	1.95	1.27	242	0.59	4.17	20	26	68	86	185	64	32	32	333	4.6	5.75	173	7.81
164	male	76	170	58	110/70	severe uronephrosis of right kidney,renal calculus of left kidney	2	69.23	38.877	1562.58	1273.93	100	10843	847(mg/L)		5.5	-	+++	+++	0--1			7.63	75.6	19.3	4.78	149	0.424	298	18	7.3	2.55	1.13	444	0.84	2.13	20	12				67	41	26		5.8	6.2	315	7.34
409	female	32	163	60.5	110/70	Chronic glomerulonephritis	2	78.0301	14.766	213.252	174.421	85	10808	1959.61	1800	6	-	+++	3--8	2--3			6.35	50.8	31.4	4.35	130	0.395	282	37	4.8	2.27	0.86	411	0.95	4.21	19	13	44	25	172	75	44	31	492	5.9	6.09	238	4.87
285	female	56	155	71.5	105/70	Chronic glomerulonephritis	2	85.1768	23.9774	2510.84	2013.41	73	11024	752	1600	5.5	-	++	2--3	2--5			5.92	55.5	30.8	5.63	166	0.491	193	2	7.5	2.35	1.3	701	0.97	2.77	22	26	68	38	171	74	43	31	504	4.6	5.86	194	5.38
204	female	68	150	44	150/100	Chronic interstitial nephritis，chronic renal insufficiency	2	66.2524	37.0247	1330.56	3076.68	87	3823	473	2000	6.5	-	-	0--3	2--5			5.95	57.1	33.5	5.3	108	0.343	200	14	8.3	2.09	1.38	482	1.46	1.94	12	12	57	28	171	57	32	25	390	4.1	5.63	159	5.47
445	female	64	164	59	120/80	Chronic nephritis	2	74.2793	16.3342	363.411	656.292	80	4895	67.42	1200	6	-	-	0--3	3--8			4.97	60.5	31.2	5.24	158	0.48	277	105	14.1	1.78	1.27	406	1.02	2.31	20	9	128	51	241	48	17	31	258	4.5	5.69	213	9.82
279	female	71	156	67	140/90	Hypertensive nephropathy, chronic renal failure	2	63.9241	26.3265	134.393	115.523	89	10284	127.45	1000	5.5	-	(+-)	2--3	+			7.2	95.5	3.2	4.12	127	0.385	282	56	8.8	2.07		253	1.97	6.55	8	10	76	20	245	49	14	35	228	6.4	5.6	219	6.39
207	female	49	158	68	100/60	IgA nephropathy	2	88.7348	18.5327	226.892	317.01	72	6327	5255	2100	6	-	++	++	3--8			5.95	55.9	36.2	4.67	151	0.444	343	35	6.7	2.05	1.16	313	0.6	1.16	36	35	83	33	253	59	27	32	361	4.4	4.53	192	8.55
365	female	56	156	52	150/90	IgA nephropathy	2	80.3939	3.9	199.322	285.576	76.5	6170	1305(mg/L)		6	-	++	+	0--1			8.39	50.8	31.4	5.04	151	0.461	282	63	6.2	1.83	1.3	510	0.79	2.57	19	13	68	19	216	46	16	30	251	4.9	5.82	208	13.78
78	female	66	154	56	130/68	IgA nephropathy	2	68.5466	37.6786	421.402	349.226	85	10667	1463.41	1200	6	-	+++	++++	+			6.63	61.8	29.7	5.18	157	0.477	263	44	5.8	2.05	1.46	417	0.75	2.12	25	29	77	23	271	62	24	38	294	4.1	5.63	179	11.55
290	female	42	156	50	90/60	Nephrotic syndrome	2	86.7361	18.4562	2473.86	2019.85	75	10827	9540.23	4000	6.5	-	+++	2--5	3--8			6.38	71.3	20.2	4.77	135	0.411	191	34	5	2.22	0.78	539	1.04	1.82	26	15	87	26	199	69	34	35	329	4.6	5.9	180	4.91
77	female	48	168	62	104/82	Nephrotic syndrome	2	78.2045	40.5858	1485.51	1265.36	80	10378	2250	600	5.5	-	+++	0--3	0--1			7.89	66.9	22.8	5.67	170	0.497	187	2	6.9	2.37	0.95	511	0.8	3.02	18	25	69	34	137	73	48	25	434	4.7	5.31	239	4.64
414	female	48	157	63	110/70	Nephrotic syndrome	2	83.3146	18.6026	217.079	181.566	76	10569	2828.35	1600	6.5	-	+++	0--3	3--8			5.99	65.9	25.3	5.57	138	0.415	185	37	9.1	2.21	1.1	369	1.22	6.91	21	23	88	242	248	69	34	35	422	14.9			6.73
128	female	63	155	54	110/60	TypeⅡdiabetes mellitus,diabetic nephropathy and renal failure	2	63.5401	32.6608	305.14	431.936	91	6245	2100.67	2300	6	+	+++	0--3	++++			6.91	86.6	9	4.64	136	0.403	263	8	8.4	2.28		495	0.99	3.03	759	1439	85	35	773	71	43	28	349	4	5.63	248	6.03
205	female	20	150	42	90/70	Anaphylatic purpura nephritis	2	81.3226	24.6108	2884.02	2515.52	88	10135	640	1100	5.5	-	++	+++	3--8			12.1	77.7	14.8	4.96	141	0.426	279	23	10	2.11	1.64	361	0.77	20.1	15	7	106	16	247	64	34	30	184	3.3	5.42	176	5.24
105	female	27	160	72	112/70	Anaphylatic purpura nephritis	2	80.4396	32.7726	422.957	767.433	85	4872	1420	4000	7	-	-	+++	2--5			11.4	83.4	11.9	4.16	119	0.366	224	20	6.8	2.15	1.34	333	1	3.63	13	24	56	21	403	62	34	28	489	3.5	6.47	279	5.99
496	female	60	160	51	140/80	Anaphylatic purpura nephritis	2	72.8873	18.69	213.412	245.646	82	7680	1578.95	1000	6	-	-	+	0--1			7.09	66	21.7	4.7	143	0.44	221	25	6.8	2.3	1.63	448	1.03	10.8	15	18	65	39	236	69	36	33	423	4.4	5.8	232	7.14
20	male	30	166	51.5	120/80	Chronic glomerulonephritis, chronic renal failure	3	40.6998	72.2141	333.429	287.45	176	10254	1400	1400	5.5	-	++	+	0--1			10.9	82.1	11.6	4.76	147	0.44	378	29	9	1.87	0.94	547	1.21	8.51	15	16	53	19	487	48	21	27	341	21.5	14.62	306	12.64
377	male	52	174	77	140/90	Chronic renal failure	3	30.3727	37.8496	393.842	824.04	206	4225	113(mg/L)		5.5	-	-	0--3	0--1			8.01	64.8	25.3	5.04	143	0.437	287	2	10.1	2.31	1.1	542	1.42	1.03	22	22	58	17	197	66	40	26	572	4	5.57	201	5.61
361	male	57	170	70	162/100	Chronic renal failure	3	46.4771	3.9	667.441	1038.76	144	5680	401.55	2500	5.5	-	-	0--3	2--3			9.15	62.7	32	3.63	110	0.329	350	82	7.6	3.4	0.71	519	1.48	2.15	25	19	184	26	225	83	39	44	359	4.6	5.62	209	4.44
241	male	74	164	50	110/70	Chronic renal failure with renal anemia	3	35.6226	42.1956	353.998	333.05	172	9396	243.24	1000	6	-	-	0--3	0--1			6.57	58.5	32	4.68	146	0.427	241	8	4.6	2.46	1.14	525	1.29	<1	16	15	48	30	167	82	47	35	482	4.8			3.72
396	male	51	180	73	160/100	Chronic renal insufficiency with hyperkalemia	3	41.3125	43.7952	324.33	354.704	161	8083	70.69	60	5.5	-	-	3--8	0--1			6.19	62.8	28.2	7.53	148	0.478	269	1	7.3	2.72	0.79	401	1.2	1.22	16	23				85	53	32		4.8	4.7	281	2.98
15	male	56	165	56.5	130/75	Diabetic nephropathy, chronic renal failure	3	32.0724	129.281	820.747	1136.5	195	6384	2812(mg/L)		6.5	++	++	+	0--1			5.65	56.5	30.9	5.18	140	0.42	157	2	11.1	2.2	1.13	440	1.81	2.38	20	17	73	12	197	65	38	27	321	2.9	5.47	210	4.5
192	male	64	166	70	130/90	Diabetic nephropathy, chronic renal failure	3	42.4817	39.387	369.129	379.828	152.3	8591	1530.52	2000	6	+	++	0--3	2--5			5.54	70.3	23.7	3.92	126	0.381	209	18	10.9	2.32	1.14	603	1.71	4.42	18	27	101	24	179	70	40	30	447	4.1	5.2	220	4.69
292	male	54	167	60	140/90	Diabetic nephropathy, chronic renal failure and renal anemia	3	37.6894	61.1278	1227.13	1238.9	172	8756	2572.36	1730	5.5	-	+++	+	0--3			3.87	48.9	43.8	3.25	108	0.333	89	17	8	2.1	0.81	354	1.63	2.12	13	10	65	12	158	61	34	27	241	4.1	5.4	215	3.65
465	male	59	176	61	140/90	Diabetic nephropathy, renal insufficiency	3	56.6774	19.7	947.433	1569.88	122	5335	2110.67	1700	5.5	-	++	+	0--1			7.22	59.8	29.5	4.7	134	0.406	196	14	7.7	2.41				<1	15	8				78	42	36		3.8			3.63
89	male	50	167	52	130/82	IgA nephropathy, chronic renal failure with renal anemia	3	59.646	80.8755	302.128	363.871	119.9	7340	2268.69	1000	6	-	++	+++	0--1			3.37	54.9	32.8	3.8	115	0.337	298		14.7	2.23	1.56	401	1.94	5.6	15	14	89	99	203	72	38	34	317	4.6	5.74	204	5.19
159	male	16	170	66	118/76	Nephrotic syndrome with acute renal failure	3	43.4068	36.2892	1101.97	954.008	183	10211	5214(mg/L)		5.5	-	+++	0--3	2--5			3.91	55	39	3.81	106	0.32	308	30	16	2.28	1.01	328	1.04	<1	17	12	51	15	182	83	46	37	468	4.3	4.57	257	3.91
416	male	74	170	64	150/86	Renal insufficiency	3	54.0967	22.3921	271.232	230.969	122.6	10381	83(mg/L)		5	-	-	0--3	2--3			5.88	68.5	21.8	4.33	128	0.387	147	24	5.4	2.29	1.27	522	1.48	5.05	19	10	107	14	213	79	46	33	376	4.6	5.62	227	6.92
319	male	64	155	59	120/68	Gouty nephropathy，chronic renal failure	3	48.6735	29.1969	810.307	1286.94	136.4	5566	442(mg/L)		5.5	-	-	2--3	0--1			8.91	71.5	24.6	3.91	109	0.34	380	23	15.9	2.36		552	1.86	1.28	14	14	63	23	288	67	41	26	638	7.6	6.3	274	5.86
240	male	78	142	44	110/70	Gouty nephropathy，chronic renal failure	3	55.0257	33.6891	1067.04	1991.26	120	4737			5.5	-	-	0--3	0--1			7.83	66.9	27.3	4.17	128	0.369	278	58	8.6	2.42	1.36	469	1.27	2.08	19	11	84	31	230	69	33	36	301				6.88
22	male	56	162	65	100/65	Gouty nephropathy，chronic renal failure	3	47.8518	152.513	569.74	3463.9	141	1454	67.39	200	7	-	-	2--3	++			6.87	69	25.9	3.41	98	0.297	147	61	14.3	2.15	1.26	655	2.03	1.85	15	16	90	30	256	64	32	32	492	6.5	6.12	286	6.84
4	female	42	160	62	138/100	Chronic glomerulonephritis	3	52.303	98.7424	1769.57	3204.21	113	4882	6491.94	5200	5.5	+++	+++	++	0--1			8.11	69	23.1	5	152	0.466	173	12	8.3	2.38	1.15	563	1.35	1	22	20	59	32	281	68	36	32	435		7	385	7.65
336	female	54	156	45	130/80	Chronic glomerulonephritis, chronic renal failure	3	43.7151	38.8676	612.667	497.38	126	10889	1413.25	2200	5.5	-	+++	0--3	2--3			6.08	79	10.4	3.39	109	0.324	167	40	8	2.28	1.35	397	1.78	10.8	32	17	38	49	362	74	45	29	345	6.6	6.19	292	6.53
259	female	36	165	67	110/70	Chronic glomerulonephritis, chronic renal insufficiency	3	46.1012	35.3879	39	62.9584	128	5476	190.764	2800	5.5	-	(+-)	2--3	0--1			10.5	77.4	18	3.55	100	0.301	209	110	9.9	2.23	1.42	589	1.58	25.3	19	14				68	28	40		6.2	6.69	273	3.69
115	female	24	171	63	98/60	Chronic nephritis，compensatory stage of renal insufficiency	3	42.4651	32.0344	1622.21	1408.54	145.1	10181			5	(+-)	-	3--8	0--1			5.55	71.2	19.8	4.1	118	0.367	190	40	8.9	2.25	1.12	460	1.34	1.6	18	9	65	19	232	72	39	33	348	4.9			6.34
294	female	19	155	40	125/100	Chronic renal failure with renal hypertension	3	40.8151	37.6537	1221.49	2581.4	155	4183	1397	1700	7	-	+	0--3	+			5.36	57.4	33.7	5	148	0.462	158	6	6.4	2.25	0.85	509	1.48	7.08	25	27	86	54	266	79	44	35	388	5.1	6.29	293	4.73
273	female	58	156	47	160/110	Chronic renal failure, hypertension stage Ⅲ	3	31.6513	54.4793	1478.29	1402.46	162	9318	746.1	1100	5.5	-	++	2--3	+			8.35	61.1	26.4	3.53	109	0.309	219	36	7.6	2.17	0.88	664	1.42	3.82	16	10				61	32	29		5.4	5.5	273	5.64
472	female	39	156	43.5	140/80	Chronic renal failure, hypertension stage Ⅲ	3	49.2127	14.2307	3115.78	3416.46	120	8062	107.77	1300	6.5	-	-	+	2--5			5.63	55	33.4	4.41	123	0.381	194	24	10.6	2.03	1.23	603	1.42	2.85	21	20	98	78	143	73	38	35	402	4.3	5.93	205	4.88
231	female	70	156	50	160/90	Chronic renal insufficiency	3	46.7104	32.4746	181.665	360.476	115	4455	259	2000	5.5	-	-	0--3	0--1			8.53	88.6	7.2	5.5	159	0.479	255	16	14.4	1.84	1.01	618	1.7	1.96	38	35	109	13	224	47	21	26	338	6.1	5.25	249	11.21
362	female	62	152	63	140/80	Diabetic nephropathy, chronic renal failure	3	59.271	3.9	200.988	630.493	96.5	2818			5.5	+	+++	0--3	2--5			5.03	52.5	33.5	3.27	97	0.31	233	28	7.1	1.98	1.37	354	1.54	4.07	18	9	68	28	316	49	23	26	217	4.5	5.5	213	4.92
79	female	52	145	60	140/80	Hypertensive nephropathy, chronic renal insufficiency	3	53.8472	50.7914	39	48.6743	107	7083	768.29	1200	5.5	-	++	0--3	2--3			5.45	62	27.5	4.82	156	0.461	177	7	7	2.36	0.79	267	1.05	<1	22	12	65	26	216	75	42	33	306	3.3	5.4	217	4.34
18	female	58	160	60	130/70	Hypertensive renal arteriolar sclerosis，chronic renal insufficiency	3	51.6118	73.283	1518.81	1246.87	109	10768	1974.06	2700	5.5	-	+++	0--3	++			9.14	60.4	29.2	3.61	107	0.336	194	17	4.1	2.14	1.03	642	1.62	12.4	15	11	73	36	20	61	34	27	227	6.3	4.93	282	2.82
130	female	49	155	50	128/76	IgA nephropathy, chronic renal insufficiency	3	38.0502	44.1744	189.207	471.153	143	3550	5142	2000	5.5	-	+++	0--3	+			7.1	63.5	21.9	4.16	128	0.381	225	23	6.9	2.48	0.95	590	1.3	5.71	17	13	115	38	197	76	41	35	419	6.2	5.5	273	4.4
266	female	72	162	50	160/80	Nephrotic syndrome,chronic renal insufficiency with renal anemia	3	45.6897	37.378	882.974	1426.18	116.6	5473	2958.29	1200	6	-	+++	+	3--8										32	10.2	1.88				9.63	27	27				61	33	28		3.8	5.3	201	4.35
70	female	72	169	75	86/60	TypeⅡdiabetes mellitus,CKD and chronic renal insufficiency	3	44.5553	119.703	1805.56	1493.37	119	10688			5	-	-	0--1	2--5			4.75	57.5	25.8	3.84	95	0.306	199	23	8.5	2.1	0.96	535	1.69	2.39	25	36	68	25	184	59	34	25	427	4.4	5.5	219	4.24
141	female	28	162	53.5	110/60	Systemic lupus erythematosus，lupus nephritis	3	47.3985	68.0147	1019.87	812.15	129.8	11101	1013(mg/L)		6.5	-	+	++++	3--8			11.1	83.5	12	2.85	81	0.246	211	75	9.1	1.87	0.84	449	2.09	15.6	31	19				58	21	37		5.1	5.3	241	5.47
248	male	22	168	69	138/80	Chronic glomerulonephritis, chronic renal failure	4	26.3319	102.559	3845.37	7185.18	262	4731	4315	2360	5.5	-	+++	3--8	0--1			3.71	71.3	21.1	3.09	98	0.299	88	19	11	2.15	1	378	1.71	1.57	34	28	86	20	204	68	41	27	422	5.2	4.96	285	3.88
246	male	38	170	67	156/100	Chronic glomerulonephritis, chronic renal failure	4	20.7128	56.2375	974.83	862.181	294	9995	6165.78	3000	5.5	-	+++	+++	3--8			7.64	63.1	27.5	3.99	126	0.369	152	22	11.4	2.21	1.35	546	2.77	1.38	54	101	118	39	274	77	41	36	488	4.6	5.6	228	3.95
129	male	48	168	65	120/68	Chronic glomerulonephritis, chronic renal failure	4	21.2847	70.5584	471.982	598.268	278	6974	1584.76	1300	5.5	-	++	+	0--1			12.6	78.1	15.8	4.5	140	0.414	219	50	11.8	2.09	1.08	520	2.26	2.37	19	23	68	113	276	58	29	29	543	4.3	5.52	159	10.89
124	male	64	173	66	168/102	Chronic glomerulonephritis, chronic renal failure	4	15.8266	115.949	1198.36	939.308	339	11278	1102.96	2100	5.5	-	+++	0--3	3--8			7.91	67.6	19.8	4.41	129	0.403	209	61	13.1	2.19	1.21	477	2.36	46	14	11	92	20	169	76	37	39	390	4.7	5.3	213	3.84
353	male	38	175	75	120/80	Chronic glomerulonephritis, chronic renal failure with renal anemia	4	16.4706	67.0048	1026.46	844.316	354	10747	2926.94	2100	5	-	+++	2--5	0--1			5.73	66.4	23.8	3.17	91	0.28	228	39	14.8	1.91	1.41	487	2.86	2.52	15	14	87	88	232	52	24	28	403	4.6	5.15	228	6.03
254	male	50	173	58	140/100	Chronic nephritis,renal failure	4	18.0892	91.7237	1078.93	1155.39	315.3	8255	1117.35	3700	5.5	-	+++	0--3	+			7.92	68.4	20.7	3.67	116	0.319	217	33	10.1	2.22	1.1	459	2.37	1.04	16	18	80	17	257	61	32	29	525	8.5	5.9	290	5.62
187	male	67	166	71	136/80	Chronic renal failure	4	22.7455	112.521	656.796	2711.85	251	2141	2225.35	3000	6	-	(+-)	2--3	0--7			5.4	48.9	34.5	3.29	92	0.286	141	21	13.4	2.19	1.22	490	2.31	2.34	11	<6	101	22	169	66	39	27	351	4	5.2	211	3.91
467	male	70	170	71.5	150/80	Chronic renal failure, typeⅡdiabetes mellitus and hypertension stage Ⅲ	4	17.4614	39.1906	4114.66	5148.42	309	7065			5.5	-	++	0--3	0--1			5.33	57.3	33.2	3.68	117	0.357	217	23	16	2.02	0.98	589	2.49	3	18	35	87	58	176	75	42	33	583	5.1	4.77	246	5.36
464	male	70	167	68	170/90	Chronic renal failure, typeⅡdiabetes mellitus and hypertension stage Ⅲ	4	16.0048	53.3337	1030.57	1635.59	331.6	5570			7	(+-)	+++	2--5	0--1			6.43	49.2	31.9	2.9	92	0.284	276	43	13.2	2.19	0.95	301	1.45	<1	28	26	109	87	242	78	47	31	454	5	5.86	270	6.47
60	male	63	160	70	180/80	Diabetic nephropathy, chronic renal failure and renal anemia, metabolic acidosis	4	15.6714	134.123	2364.44	3851.42	342.5	5427	1190.4	1200	6.5	-	++	0--3	0--1			7.37	71.9	15.4	3.56	105	0.335	158	23	11.5	2.36	1.44	460	2.64	1.17	34	29				63	38	25		4.5	5.3	238	3.84
237	male	31	172	108	120/70	IgA nephropathy ,chronic renal failure	4	27.3136	39.5315	292.204	286.945	242	9002			5	-	++	+	0--1			10.5	78.1	17	3.22	104	0.311	168	20	13.3	2.36	1.42	528	2.13	2.07	19	18				73	41	32		3.1	7	358	3.53
102	male	27	170	56	120/80	IgA nephropathy, chronic renal failure with renal anemia, hypertension	4	21.1034	65.5556	1105.26	866.791	304.3	11272	3342.86	2000	5	-	+	+	0--1			5.96	72.5	10.7	4.14	118	0.369	229	57	15.7	2.24	0.89	609	2.74	93.7	17	12	112	37	257	77	34	43	130	6.3	6.25	306	3.24
147	male	24	168	62	130/90	IgA nephropathy, chronic renal insufficiency with renal anemia	4	27.6738	60.6051	121.528	493.936	248.5	2175	6525.64	3000	6	-	+++	++++	0--1			3.59	50.4	28.5	3.77	75	0.236	129	74	11.2	1.86	1.23	562	2.61	<1	38	16	348	207	247	77	33	44	362	4.5			4.07
473	male	63	160	58	120/70	Gouty nephropathy	4	25.3705	39.0287	1374.46	1150.48	231.8	10561	507.23	800	5	-	-	0--3	2--5			6.26	69.1	20.7	4.8	132	0.4	333	55	9.8	2.13		483		10.7	15	12				64	32	32		2.9	5.29	162	6.43
344	male	69	168	52	126/80	Systemic vascular renal damage	4	20.3885	68.4617	137.926	260.528	273.1	4680	1470.19	750	5.5	-	++	++	0--1			7.37	56.5	33.7	3.67	106	0.336	276	42	20.1	2.28	1.36	511	2.56	2.21	15	12	110	34	176	73	35	38	450	12.1	7.4	315	4.53
121	female	61	160	46	120/80	Acute kidney injury based on chronic renal failure	4	23.3185	90.7395	1228.5	1876.28	206	5788	403.6	750	5.5	-	-	0--3	2--3			11.6	78.5	14	3.09	93	0.285	173	26	12.6	2.32	1.29	345	2.5	3.47	20	34	108	42	354	61	33	28	463	8.1	10.6	358	6.81
1	female	44	150	50	170/100	Chronic glomerulonephritis, chronic renal failure	4	16.5699	189.184	2340.6	2380.18	284.9	8693	4524	1200	5.5	-	+++	2--3	++			4.43	63.7	26.7	4.89	151	0.455	95	2	9.6	2.16	1.28	597	2.28	5.1	18	8	121	216	199	63	34	29	153	3.1	5.4	229	4.63
385	female	75	156	52	130/80	Chronic glomerulonephritis, chronic renal failure with renal anemia	4	18.8042	51.5294	1412.61	2218.41	238	5629	713.28	1200	6	-	(+-)	0--3	0--1			8	64.8	24.3	3.26	92	0.291	306	50	13.8	2.09	1.06	519	2.63	2.12	18	15	71	19	224	74	37	37	292	20.1	10.11	385	4.4
145	female	66	150	38	136/80	Chronic interstitial nephritis, chronic renal failure with renal anemia	4	24.295	56.4414	1527.31	1258.52	197	10728			5	-	+	0--3	0--1			11.5	56.4	26.8	3.74	108	0.332	412	117	16.2	2.16	1.07	643	2.55		16	<6	76	67	253	73	29	44	244	9.9	9.2	332	2.97
234	female	74	164	66	120/90	Chronic renal failure	4	21.479	61.9762	214.332	580.127	214.1	3266	83.77	400	5.5	-	-	0--3	2--5			11.1	63.5	26.8	4.98	145	0.441	401	35	10.9	2.27	1.38	889	2.2	5.28	29	59	88	95	184	80	39	41	518	4.6	5.58	216	6.02
265	female	51	160	44	110/70	Chronic renal failure (azotemia)	4	15.589	158.456	1114.35	1510.17	293	6523	930.48	1200	7	-	++	++++	0--1			6.71	52.3	38.3	4.82	135	0.421	238	17	8	2.28	0.89	530	1.43	4.33	24	19	63	33	185	77	38	39	459	4.1	5.31	222	5.65
403	female	38	160	64	160/120	Chronic renal failure ,chronic interstitial nephritis and hypertension stage Ⅲ	4	26.6515	50.9975	694.5	2820.11	198	2177	891.6	1000	5.5	-	++	0--3	2--3			6.56	76.3	16.5	3.95	86	0.279	204	33	10.9	2.35	1.59	553	2.44	22.5	20	30	59	22	255	69	40	29	446	4.1			4.59
483	female	83	155	65	150/90	Diabetes mellitus with nephropathy, chronic renal failure	4	24.7037				188				6	-	++	0--3	0--1			4.44	70	24.2	4.34	125	0.391	209	9	13.8	2.44			2.02	<1	16	21	50	18	174	73	44	29	632	5.1	5.1	266	5.2
146	female	76	155	72	176/96	Diabetic nephropathy, chronic renal failure	4	16.7412	76.2362	1311.3	1779.26	261	6515	1390.48	2000	5.5	+++	++	0--3	++			4.95	66.2	25.3	4.16	106	0.335	266	25	9.4	2.01	1.18	437	2.09	1.53	13	9	28	10	173	41	20	21	308	5.2	5.1	181	3.96
57	female	38	168	67	114/88	IgA nephropathy ,chronic renal failure	4	24.4967	80.9946	1097.97	1241.98	212	7815	813(mg/L)		6	-	++	0--3	2--3			6.1	70.8	22.9	4.27	129	0.386	215	21	11.4	2.23	0.84	506	1.74	2.16	22	28	66	30	184	67	38	29	473	4.4		185
295	female	19	165	48	130/80	IgA nephropathy, renal anemia	4	21.3553	118.53	721.901	765.456	262	8337	491.09	350	6.5	-	+++	++	0--1			4.85	69.2	24.3	3.87	99	0.332	177	85	9.9	2.19	1.08	370	2.1	2.51	14	11	106	30	294	64	28	36	274	16.2	8	295	5.3
457	female	30	157	47	130/90	Proteinuria, renal failure	4	28.8794	49.5081	717.581	914.564	192	6936	2679.78	1500	5.5	-	+++	3--8	2--3			10.6	78.8	11.3	3.73	75	0.273	348	102	9.2	2.69	1.78	742	2.71	146	17	14	68	35	228	78	34	44	232	3.4		271	4.52
2	female	72	162	71.5	180/90	TypeⅡdiabetes mellitus,diabetic nephropathy,chronic renal failure with renal anemia	4	18.4717	201.548	1567.77	3044.61	242.9	4552	3081.08	950	6	++	+++	2--5	0--1			3.91	65.7	18.8	3.05	88	0.28	250	135	19	1.57	1.3	813	2.65	4.29	74	57	180	155	573	60	20	40	198	4.9	5.4	212	5.5
65	female	34	160	55	135/100	Systemic lupus erythematosus，lupus nephritis	4	23.7395	128.367	4092.41	3380.07	221	10703	2860	1600	5.5	-	+++	3--8	+++			10	78.7	11	3.29	89	0.278	112	17	14.6	2.4	1.03	377	2.77	64.5	36	7	64	78	130	74	37	37	95	5.5	6.2	330	0.9
359	female	55	164	64	150/86	Systemic vasculitis，renal damage	4	24.1887	35.0584	487.068	511.121	203	8424	4767.53	2700	5	-	+++	+++	2--3			5.23	63	24.7	3.04	96	0.277	309	60	6	2.22	1.34	458	1.78	20	14	10	60	26	184	62	32	30	213	4.1	5.64	186	6.24
3	male	32	158	48.5	140/98	Chronic glomerulonephritis, chronic renal failure	5	4.26449	234.357	2039.36	2794.6	1084.9	6451	5260.87	2200	6.5	-	+++	+	0--1			7.35	67.6	19.3	2.65	77	0.236	234	27	31.3	2	1.95	605	3.9	7.74	13	11	57	21	249	48	23	25	463	4.9	5.1	233	5.32
98	male	27	165	48	110/60	Chronic glomerulonephritis, chronic renal failure with renal anemia	5	8.30669	215.375	1527.23	2275.92	647.8	5932			5.5	-	+	0--3	0--1			7.79	79.8	13.8	2.77	78	0.233	225	88	32.1	2.21	1.28	844	3.99	5.48	30	28	101	55	111	74	37	37	432	7	4.5	300	2.44
69	male	27	176	61	160/90	Chronic glomerulonephritis, chronic renal failure with renal anemia	5	3.83446	199.444	2822.83	3777.45	1212	6606			8	-	(+-)	+	+			8.48	83.7	7.7	3.43	92	0.296	164	25	24.4	2.23	2.14	574	>6	25.1	17	<6	74	30	282	67	39	28	470	4.6	4.82	265	3.61
161	male	44	173	66	120/80	Chronic glomerulonephritis, chronic renal failure with renal anemia	5	10.9904	138.337	1230.55	1202.26	481	9048	3603	2300	5.5	-	+++	0--3	2--5			7.76	77.1	17	5.62	117	0.383	218	5	25.7	2.21	1.36	654	3.07	1.53	20	35	85	23	192	75	46	29	595	4.8	5.53	213	3.08
143	male	48	170	60.5	138/76	Chronic interstitial nephritis，chronic renal failure with renal anemia,hypertension	5	4.8863	140.656	768.45	985.936	916.1	6890	1648(mg/L)		5	(+-)	++	2--5	0--1			4.88	66.5	25	2.28	62	0.197	116	63	38.5	2.38	1.97	736	4.14	6.78	19	13	76	17	197	79	45	34	511	4.9	4.4	262	3.62
91	male	57	164	73	140/90	Chronic nephritis,renal failure	5	12.4042	121.429	1071.27	1518.11	420	6238	7695.12	2000	6	-	+	0--3	2--3			4.33	45.4	28.2	2.47	68	0.21	138	22	20.7	2.46	1.37	515	3.3	1.03	20	10	78	32	171	81	48	33	581	4.9	5.2	267	4.71
29	male	24	173	57	110/80	Chronic renal failure	5	2.38416	209.322	1410.83	3390.9	1812	3678			6	-	-	2--3	2--3			3.46	68	24.3	1.91	56	0.169	202	21	19.8	2.06	1.6	343	2.73	2.28	42	61	76	58	284	70	41	29	570	4.8	5.32	261	4
36	male	31	175	66	150/90	Chronic renal failure	5	2.61895	213.159	2296.41	3697.67	1618	5490	1707.08	1100	6.5	-	+++	2--3	0-1			4.25	81.2	10.9	2.45	67	0.218	133	92	52.4	1.57	3.59	703	5.67	38.1	29	<6	58	47	493	75	37	38	568	8	6.3	312	5.45
54	male	57	160	64	120/70	Chronic renal failure	5	8.93312	203.138	2987.29	3796.93	548	6955			5.5	-	-	0--3	0-1			6.61	63.9	27	1.73	47	0.155	253	46	17.2	2.2	1.15	348	3.25	1.14	15	<6	88	23	173	71	40	31	403	6			3.51
200	male	80	170	70	150/80	Chronic renal failure	5	14.8282	86.3999	1106.18	1304.52	346	7496	520.77	1100	5.5	-	(+-)	0--3	2--5			6.24	65.5	21.1	1.66	46	0.142	181	57	36.9	2.24	2.58	610	4.75	17.8	9	8	45	16	190	56	32	24	429	4.9	5.9	263	4.37
62	male	57	175	65	150/100	Chronic renal failure, hypertension stage Ⅲ	5	4.3327	194.261	4355.51	13839.9	985	2782			8	-	++	2--3	0--1			6.28	63.5	26	3.73	111	0.328	220	28	18.1	2.1	1.12	502	2.18	9.5	17	17				73	42	31		5.5	5.65	237	5.96
44	male	78	172	61	146/82	Chronic renal failure, cerebral infarctions	5	7.76499	306.306	1800.73	8035.57	586.6	1981	566(mg/L)		6.5	+	(+-)	0--3	2--3			10.5	83.9	3.9	2.68	81	0.246	217	137	81.6			953	〉6	50.8	21	15	103	31	387	94	48	46	639	4.8	5.53	285	4.45
262	male	48	170	68	180/110	Chronic renal failure,chronic nephritis	5	5.59395	117.731	1536.53	1217.54	821	11156										5.24	59.6	24.5	2.7	77	0.236	220	35	52.1	1.96	2.91	639	5.81	1.82	12	7	42	12	241	64	37	27	452	5	5.46	274	2.67
39	male	27	160	50	140/80	Horseshoe kidney deformities,obstructive nephropathy and chronic renal failure	5	9.16847	187.184	2142.65	3722.68	598	5088			6	-	++	2--5	++			6.54	74.1	20.1	2.64	79	0.246	228	33	23.8	2.16	1.33	507	3.07	3.94	35	62	157	67	236	72	41	31	465	5.3	5.23	239	3.2
46	male	71	155	55	160/78	TypeⅡdiabetes mellitus,diabetic nephropathy,chronic renal failure with renal anemia,metabolic acidosis	5	4.5318	227.601	2616.46	4553.96	920	5079	6389.93	2650	8	(+-)	+++	0--3	0--1			6.49	77.2	14.9	2.95	97	0.294	93	31	17.2	2.14	1.14	568	2.73	7.96	21	21	148	49	238	76	46	30	451	4.7	5.71	232	5.04
28	female	46	153	51	100/64	Chronic glomerulonephritis, chronic renal failure with renal anemia	5	6.42475	202.872	1950.31	2330.78	610	7397	1757	1400	5	-	++	++	2--3			4.32	73.2	5.9	1.94	59	0.18	103	140	26.4	1.77	1.51	617	4.25	89.4	20	8	128	56	331	77	29	48	287	5.3	4.8	288	4.85
93	female	40	150	44	145/70	Chronic glomerulonephritis, chronic renal failure with renal anemia and hypertension	5	6.1776	147.318	1454.85	2275.85	642.6	5651	1710.36	1500								4.49	74.6	15.3	2.98	85	0.278	325	63	13.6	2.2	1.31	522	2.99	2.47	17	10	140	45	333	66	27	39	234	8.4	8.3	385	5.18
47	female	48	158	150	140/85	Chronic glomerulonephritis, chronic renal failure with renal anemia and hypertension	5	6.79986	215.654	2798.93	4442.11	579	5570	875.39	1600	6.5	(+-)	+	++	0--1			5.02	70	22.9	3.13	86	0.274	164	47	23.4	2.13	1.99	593	3.71	3.98	34	9	81	13	206	81	42	39	510	5	5.22	257	4.55
97	female	51	150	49	130/86	Chronic glomerulonephritis, chronic renal failure with renal anemia and hypertension	5	3.00635	174.589	1676.4	4187.46	1112	3539	1750(mg/L)		6.5	-	++	2--3	2--5			5.13	69.1	18.7	4.56	149	0.464	264	10	14.6	2.9	2.79	267	6.83	1.39	32	69				80	44	36		5.2	4.7	272	3.44
8	female	60	155	45	170/80	Chronic interstitial nephritis，chronic renal failure with renal anemia	5	5.00487	214.819	1924.72	11914.9	718.6	1428	74(mg/L)		8.5	++	+	2--3	2--5			6.45	68.6	21.5	2.86	83	0.26	154	58	29.2	2.19	1.77	773	3.62	1.65	66	93	161	23	360	78	44	34	539	5.1	5.07	254	3.7
35	female	58	150	45	130/70	Chronic renal failure	5	4.93014	213.435	2610	7826.47	731	2948	132.55	100	8	(+-)	++	2--3	(0-1)			5.29	68.3	13.1	2.79	90	0.24	54	36	16.5	2.01	0.86	446	5.55	8.89	14	11	50	13	210	53	29	24	328	4.3	4.8	256
441	female	47	162	55	150/100	Chronic renal failure with renal anemia	5	13.8877	82.7077	4261.44	4196.41	325.6	8977	6163.52	2000	5	(+-)	+++	2--3	2--5			3.49	35	51.2	3.24	98	0.313	118	44	11	2.12	1.14	332	4.5	36.4	24	21	164	312	143	58	32	26	172	4.9	5.7	241	3.24
52	female	51	150	50	140/60	Chronic renal failure with renal anemia and renal hypertension	5	5.99054	221.28	2642.43	2632.9	636	8872	3322.8	1200	5.5	-	++	0--3	2--5			7.29	60.8	31.4	3.57	102	0.308	286	66	27.2	1.71	1.93	463	4.01	1.28	20	18	117	15	346	75	38	37	531	4.9	5.75	231	4.34
197	female	41	158	41.5	140/90	Chronic renal failure with renal anemia and renal hypertension	5	4.94938	134.788	1255.6	3518.07	766.3	3155	1791(mg/L)		8	+	+++	0--3	3--8			4.96	78	12.8	4.67	140	0.441	118	13	11.9	1.97	0.85	548		1.86	29	16				63	33	30		6.8			6.79
32	female	57	150	49	100/50	Chronic renal failure with renal anemia and renal hypertension	5	8.44064	214.265	2167.7	5792.76	474	3308	2490	2000	6.5	-	++	0--3	++			5.59	38.3	41.5	4.48	126	0.385	196	30	22.8	2.2		535		9.65	13	14				63	35	28		4.1	5.17	174	3.5
307	female	49	145	36.5	110/60	Diabetic nephropathy, chronic renal failure	5	7.24429	154.466	975.11	2393.77	548.4	3601			8	-	+++	0--3	2--5			8.56	69.8	16.7	2.39	69	0.203	196	37	16.2	3.21	1.2	503	4.39	2.8	17	8	37	12	203	68	37	31	279	7.4			6.91
5	female	74	158	—	180/90	TypeⅡdiabetes mellitus,diabetic nephropathy and chronic renal failure	5	5.82395	234.952	2198.63	5317.61	616.5	3655	1800	1200	6.5	+	++	0--3	0--1			7.56	69.9	22.6	3.62	95	0.294	238	55	20.9	1.8	1.36	382	3.43	1.82	25	20	100	76	320	79	44	35	425	3.5	5.93	250	4.65
66	female	47	162	58	160/90	TypeⅡdiabetes mellitus,diabetic nephropathy and chronic renal failure	5	5.08491	138.925	4503.65	6080.07	735	6548	3342.06	1200	5.5	-	++	0--3	2--5			6.23	64.8	24.1	2.65	71	0.225	168	77	21.2	2.17	1.77	393	5.93	3.27	12	11	110	19	247	72	35	37	516	10.1	6.7	425	5.56
127	female	26	168	44	126/80	Systemic lupus erythematosus，lupus nephritis	5	11.3442	120.486	1789.57	1474.9	418	10726			5.5	-	+++	2--3	+			6.25	67	16.7	3.05	91	0.284	198		28.2	2.39					15	22				85	40	45		4.1			4.86
94	female	53	165	48.5	100/70	Systemic vascular renal damage，chronic renal failure with renal anemia and renal hypertension	5	9.38445	162.023	1968.39	2566.84	439.6	6779	1276.09	960	8	-	++	+	3--8			4.96	82.2	12.2	2.14	65	0.195	136	30	7.6	2.38	1.04	269	4.61	<1	23	13	82	27	221	76	39	37	424	6			4.48
Note 1. The abbreviations of clinical test items could be refered to the book "Clinical Laboratory Diagnostics: Use and Assessment of Clinical Laboratory Results (edited by Lothar Thomas, pressed by TH-Books, Verlagsgesellschaft,1998 )".
Note 2. The haematological and biochemical examinations were performed using auto-analysis systems from the Abbott Laborotories, and the urine analysis was performed using the Miditron JuniorⅡUrine Analyzer from the Roche Diagnostics.
[truncated: 17 more columns]
